# Supplementary material for: The antineoplastic drug, trastuzumab, dysregulates metabolism in iPSC-derived cardiomyocytes
Source: Clin Transl Med. 2017 Jan 18;6:5. doi: 10.1186/s40169-016-0133-2 (PMC5243239; doi:10.1186/s40169-016-0133-2)
Supplement: Supplementary file 1 — Additional file 1: Table S1. RNASeq differential expression analysis of iPSC derived cardiomyocytes following 48 h treatment with trastuzumab. [file 40169_2016_133_MOESM1_ESM.xlsx]

## Sheet: Sheet1
Supplementary Table 1. RNASeq differential expression analysis of iPSC derived cardiomyocytes following 48 hours treatment with trastuzumab.
Chr	Gene	Start	Stop	logCPM	logFC	FC	PValue	FDR
chr5	IL31RA	55147207	55218678	0.956291	1.94411	3.848	1.56e-06	0.0252989
chr14	SLC7A7	23242431	23299029	1.62758	0.99669	1.99542	1.4e-05	0.113054
chr4	FSTL5	162305049	163085187	1.46075	1.17579	2.25916	2.26e-05	0.121819
chr5	EGR1	137801179	137805004	3.27089	-1.31774	0.401162	6.21e-05	0.251535
chr3	FILIP1L	99548985	99833357	3.74	1.00241	2.00334	0.000142306	0.348453
chr10	MSS51	75183339	75193319	4.09893	0.654771	1.57437	0.000142641	0.348453
chr12	KRT6A	52880958	52887041	-1.43497	-7.90536	0.00417109	0.000150557	0.348453
chr13	EPSTI1	43460524	43566407	1.14138	0.977604	1.96919	0.000220779	0.423803
chr5	HBEGF	139712428	139726216	5.93744	0.552643	1.46677	0.000258005	0.423803
chr7	PRRT4	127990379	128001739	2.33614	0.78424	1.72219	0.000261591	0.423803
chr12	FAM19A2	62102040	62672931	2.13792	0.699733	1.6242	0.000375057	0.55239
chr14	KCNK13	90528109	90652201	2.27177	-0.722963	0.605852	0.000436518	0.589336
chr3	ACPL2	140947568	141013748	5.43313	0.471877	1.38691	0.00047539	0.592446
chr1	RP3-434O14.8	209960324	209961038	0.95441	1.09645	2.13828	0.000525483	0.608096
chr5	STK32A	146614526	146767415	1.06769	0.977537	1.9691	0.000648335	0.700245
chr4	RP11-588K22.2	156655600	156658214	5.31743	0.494952	1.40927	0.000850563	0.861249
chr4	DDX60	169137444	169239958	4.42098	0.745041	1.67602	0.000985424	0.939109
chrX	RAI2	17818169	17879457	3.98797	0.531523	1.44545	0.00115086	0.95394
chr5	GABRP	170190354	170241051	0.509436	1.29711	2.45737	0.00116752	0.95394
chr20	LZTS3	3143263	3154192	3.34024	0.517908	1.43188	0.00123494	0.95394
chr18	MYOM1	3066805	3220106	10.1764	0.4798	1.39455	0.00129378	0.95394
chr6	RP3-399L15.3	114290865	114792869	2.11094	0.761233	1.69494	0.00145526	0.95394
chr10	LINC00842	47011753	47174018	3.50596	0.712111	1.6382	0.00146112	0.95394
chr5	DPYSL3	146770374	146889619	9.61192	0.51492	1.42891	0.00157771	0.95394
chr10	DDIT4	74033678	74035794	3.33481	-0.475482	0.719227	0.00158705	0.95394
chr1	DHCR24	55315306	55352891	5.83656	-0.549814	0.683108	0.00178048	0.95394
chr11	DHCR7	71139239	71163914	4.52944	-0.516796	0.698922	0.00179556	0.95394
chr9	PSAT1	80912059	80945009	2.88974	-0.578375	0.669718	0.00193472	0.95394
chr5	STC2	172741716	172756506	3.18832	-0.476963	0.718488	0.00201359	0.95394
chr15	BMF	40380091	40401093	6.86378	0.562716	1.47705	0.00208437	0.95394
chr12	NAB2	57482677	57489259	4.26914	-0.463132	0.72541	0.00209371	0.95394
chr10	PTPRE	129705325	129884119	3.2148	0.7719	1.70752	0.00215254	0.95394
chr1	OPN3	241753404	241840678	3.79188	0.521129	1.43508	0.00218977	0.95394
chr19	ATP1A3	42470734	42501649	5.75484	-0.528493	0.693278	0.0022975	0.95394
chr10	RP11-442H21.2	74034673	74035738	2.76942	-0.520127	0.697311	0.00259417	0.95394
chr12	HRK	117293949	117319246	6.39206	0.710611	1.6365	0.00265143	0.95394
chr1	MMACHC	45965725	45976739	3.56747	-0.480803	0.716579	0.00268202	0.95394
chrX	MUM1L1	105412298	105452949	6.13899	0.486559	1.4011	0.00291869	0.95394
chr2	ACKR3	237476430	237491001	0.865559	0.885771	1.84775	0.0029386	0.95394
chr5	CTD-2636A23.2	43287703	43290941	4.79094	-0.452844	0.730601	0.00294774	0.95394
chr7	INSIG1	155089486	155101945	4.21264	-0.477809	0.718067	0.00299001	0.95394
chr10	APBB1IP	26727132	26856732	0.323268	1.30043	2.46302	0.00300108	0.95394
chr22	PRODH	18900294	18924066	2.42947	-0.769609	0.586577	0.00304248	0.95394
chrX	IGSF1	130407480	130533677	2.42065	0.54454	1.45856	0.00304365	0.95394
chr10	NRAP	115348475	115423886	7.11658	0.516287	1.43027	0.0031306	0.95394
chr12	CCDC63	111284573	111345339	2.51964	1.11265	2.16242	0.00334872	0.95394
chr12	PHLDA1	76419227	76427712	4.36638	-0.911232	0.531731	0.00338935	0.95394
chr18	TYMS	657604	673578	6.02078	-0.567245	0.674904	0.00345281	0.95394
chr15	CTD-2026K11.1	75968568	75969503	1.28246	0.822729	1.76875	0.00365161	0.95394
chr4	SORBS2	186506598	186877806	11.012	0.547227	1.46127	0.00369114	0.95394
chr14	TRIM9	51441980	51562779	2.17638	0.623032	1.54011	0.0037942	0.95394
chr2	AC013718.1	135213767	135214178	2.30648	-0.554016	0.681121	0.0038967	0.95394
chr15	ANKRD34C	79575146	79590580	0.868488	1.11065	2.15943	0.00391978	0.95394
chr10	LINC00702	4243333	4286104	4.95961	0.820971	1.76659	0.00392811	0.95394
chr10	AL139819.1	102121397	102123376	4.95624	-0.582552	0.667782	0.0040167	0.95394
chr12	RP11-290L1.3	76424274	76425158	2.01741	-1.19132	0.437902	0.00406701	0.95394
chr2	ARID5A	97202480	97218375	4.03297	0.619766	1.53663	0.00411735	0.95394
chr2	FRZB	183698002	183731890	3.13798	0.580152	1.49501	0.00430552	0.95394
chr14	PYGL	51324609	51411454	2.17552	0.552603	1.46673	0.00438654	0.95394
chr10	SCD	102106881	102124591	6.1764	-0.540342	0.687608	0.00440143	0.95394
chr18	DSEL	65173819	65184217	3.73138	0.589905	1.50515	0.00448992	0.95394
chr5	FST	52776239	52782964	3.76345	0.532717	1.44665	0.00455045	0.95394
chr6	COL21A1	55921388	56258892	7.57616	0.363662	1.28669	0.0048487	0.95394
chr15	CHRNA3	78885394	78913637	1.20562	0.87501	1.83402	0.00485717	0.95394
chr1	IRF6	209959036	209979465	3.63863	0.575353	1.49004	0.00490124	0.95394
chr1	KIF21B	200938520	200992828	1.34081	0.610157	1.52643	0.00498983	0.95394
chr15	KLHL25	86302554	86338261	3.44362	-0.469777	0.722076	0.0050203	0.95394
chr2	TMEM163	135213330	135476570	3.94146	-0.485007	0.714493	0.00510108	0.95394
chr6	RP11-440G9.1	142847592	142959026	0.209655	1.36266	2.57159	0.00514558	0.95394
chr2	SATB2	200134223	200335989	1.46911	0.738595	1.66855	0.00521765	0.95394
chr16	LPCAT2	55542910	55620582	2.66277	0.696243	1.62028	0.00527711	0.95394
chr4	MAD2L1	120976763	120988229	4.59133	-0.509946	0.702249	0.00538199	0.95394
chr2	AC007362.3	206621193	206628730	0.64501	0.982233	1.97552	0.0055783	0.95394
chr19	ZNF90	20188803	20237885	2.20576	-0.51535	0.699623	0.00561207	0.95394
chr6	KCNQ5	73331520	73908574	4.02122	0.62342	1.54052	0.00564306	0.95394
chr3	SLC6A6	14444076	14530857	3.05067	-0.922197	0.527705	0.00571672	0.95394
chr9	CKS2	91926113	91931618	4.43559	-0.547003	0.684441	0.0057336	0.95394
chr1	SEMA6C	151104161	151119104	6.18444	0.443631	1.36002	0.005825	0.95394
chr17	GFAP	42982376	42994305	1.85596	-0.701253	0.615038	0.00583804	0.95394
chr8	EPPK1	144939497	144952632	3.37524	0.732934	1.66202	0.00586016	0.95394
chr5	CENPH	68485375	68506184	4.06764	-0.700188	0.615492	0.00590048	0.95394
chr11	PRSS23	86502101	86663952	4.95452	0.46961	1.38474	0.00592519	0.95394
chrX	ZNF185	152082986	152142024	5.55816	0.371021	1.29327	0.00599407	0.95394
chr1	PLK3	45265897	45271662	0.683388	-0.860843	0.550631	0.00617322	0.95394
chr19	CTC-260E6.2	20235248	20236293	1.13768	-0.630705	0.645861	0.00622897	0.95394
chr18	RP13-270P17.2	3190395	3247275	4.79724	0.565598	1.48	0.00624233	0.95394
chr6	PIM1	37137979	37143202	3.67569	-0.473175	0.720377	0.00637636	0.95394
chr10	CDK1	62538089	62554610	5.25181	-0.520325	0.697215	0.00670343	0.95394
chr17	ATF4P3	74221832	74222887	1.47284	-0.780994	0.581966	0.00673401	0.95394
chr11	CARS	3022152	3078843	4.52081	-0.387448	0.764481	0.00683509	0.95394
chr15	UACA	70946893	71055932	8.98132	0.771945	1.70757	0.00699024	0.95394
chrX	REPS2	16964814	17171395	4.95631	0.543055	1.45705	0.00715855	0.95394
chr8	NDRG1	134249414	134314265	2.28052	0.609914	1.52617	0.00716242	0.95394
chr19	LDLR	11200038	11244492	5.84305	-0.595784	0.661685	0.00718845	0.95394
chr7	FAM71F2	128312342	128326929	0.723655	0.934619	1.91139	0.00724909	0.95394
chr1	YARS	33240840	33283754	6.97157	-0.34881	0.785232	0.00731233	0.95394
chr15	RP11-521C20.3	40381033	40381587	4.02936	0.549065	1.46314	0.00738868	0.95394
chr11	TMEM133	100862811	100864663	3.23183	-0.417267	0.748842	0.0074404	0.95394
chr4	VEGFC	177604689	177713881	1.35665	-0.824382	0.564724	0.00766576	0.95394
chr4	MSMO1	166248775	166264312	5.50665	-0.474381	0.719776	0.00776124	0.95394
chr19	CKM	45809672	45826235	7.90692	-0.4556	0.729207	0.00801593	0.95394
chr22	ATF4	39915700	39918691	6.69348	-0.562132	0.6773	0.00846376	0.95394
chr7	FAM115A	143548468	143599291	7.78327	0.36773	1.29032	0.00867956	0.95394
chr7	POP7	100303676	100305118	2.98132	-0.593622	0.662677	0.00872614	0.95394
chr1	TMCO4	20008706	20126438	0.867259	-0.694865	0.617767	0.00898767	0.95394
chr7	CREB5	28338940	28865511	4.5022	0.492462	1.40684	0.00899645	0.95394
chr13	LINC00327	24040710	24061603	0.750275	0.672785	1.59415	0.00903583	0.95394
chr10	RP11-359E3.4	88509511	88516055	3.69067	0.843253	1.79409	0.00906331	0.95394
chr9	UAP1L1	139971953	139978991	4.29592	-0.477888	0.718028	0.00916594	0.95394
chr17	MAP3K14	43340488	43394414	2.78072	-0.495342	0.709394	0.00939313	0.95394
chr5	GM2A	150591711	150650001	6.06688	-0.358619	0.779911	0.009446	0.95394
chrX	ELF4	129198849	129244691	2.12971	0.751159	1.68314	0.00945732	0.95394
chr8	OPLAH	145106167	145118735	4.18658	-0.515329	0.699633	0.00965548	0.95394
chr18	ZBTB7C	45553044	45937123	1.60691	-0.537867	0.688789	0.00983444	0.95394
chr7	MTURN	30174426	30202378	5.92458	0.40634	1.32532	0.00989938	0.95394
chr4	PROM1	15964699	16086001	1.53485	0.752886	1.68516	0.00999322	0.95394
chr18	ENOSF1	670324	712676	5.80697	-0.377792	0.769615	0.0100521	0.95394
chr2	CNNM4	97426639	97477628	4.05969	0.397079	1.31684	0.0100698	0.95394
chr12	KRT80	52562780	52585784	3.09803	0.814744	1.75899	0.0101815	0.95394
chr13	SPRY2	80910111	80915086	4.44054	-0.378166	0.769415	0.0102293	0.95394
chr7	CPA4	129932974	129964020	1.30249	0.966095	1.95355	0.0103748	0.95394
chr19	CTC-444N24.8	57772722	57774106	1.05086	-0.676631	0.625625	0.010512	0.95394
chr19	MRPL34	17403418	17417652	5.61468	-0.529167	0.692955	0.0105425	0.95394
chr6	SYTL3	159071046	159185908	3.72813	0.412986	1.33144	0.0108726	0.95394
chr3	MAP6D1	183533664	183543382	2.05119	-0.522894	0.695975	0.0110355	0.95394
chr20	FAM110A	814358	838106	1.25456	-0.637048	0.643027	0.0110683	0.95394
chr7	GRM8	126078652	126893348	0.678107	0.9397	1.91813	0.0111763	0.95394
chr3	OXTR	8792094	8811314	1.60334	0.634542	1.55245	0.0113635	0.95394
chr5	LIX1	96427574	96478576	1.40915	0.711835	1.63789	0.0114814	0.95394
chr8	RP11-318M2.2	104169218	104311000	1.79921	0.60482	1.52079	0.0115675	0.95394
chr2	CNOT11	101869264	101886778	8.61314	0.344643	1.26984	0.0115804	0.95394
chr4	PDLIM3	186422851	186456766	7.82102	0.554286	1.46844	0.0115891	0.95394
chr14	AL132989.1	58754751	58755865	0.576964	1.02856	2.03998	0.0116864	0.95394
chr6	GJA1	121756838	121770873	7.46015	-0.416648	0.749163	0.011706	0.95394
chr2	SPC25	169690642	169769881	2.83893	-0.488372	0.712829	0.012249	0.95394
chr1	UBE2T	202300785	202311108	4.73503	-0.489761	0.712143	0.0123373	0.95394
chr4	TLL1	166794410	167025047	2.36089	0.814305	1.75845	0.012603	0.95394
chr12	SHMT2	57623110	57628718	5.50713	-0.386739	0.764857	0.0126841	0.95394
chr9	NPR2	35792151	35809729	3.32481	0.367847	1.29043	0.0126908	0.95394
chr1	RP11-422P24.11	153950219	153951636	1.2435	-0.579355	0.669263	0.0128622	0.95394
chr9	PCSK5	78505560	78977255	1.03363	0.768281	1.70324	0.0128878	0.95394
chr2	SDC1	20400558	20425194	1.83285	-0.688334	0.62057	0.0131662	0.95394
chr17	ZNF624	16524051	16557170	2.30823	0.495836	1.41014	0.0133954	0.95394
chr12	GDF11	56137064	56150911	5.40953	0.345189	1.27032	0.0134051	0.95394
chrX	SLITRK4	142710596	142723596	4.78998	0.519738	1.4337	0.0137837	0.95394
chr1	GNG12	68167149	68299150	7.19089	0.56481	1.47919	0.0140067	0.95394
chr4	ART3	76932337	77033955	4.10987	0.468819	1.38398	0.0140718	0.95394
chr5	RP11-166A12.1	121964647	122066380	0.299104	0.871589	1.82968	0.0141603	0.95394
chr8	CYC1	145149930	145152428	6.88657	-0.366992	0.775398	0.0142297	0.95394
chr8	GGH	63927638	63951730	3.64136	-0.456925	0.728537	0.0145885	0.95394
chr5	SEPP1	42799982	42887494	5.56247	0.370723	1.293	0.0146016	0.95394
chr3	DYNC1LI1	32567463	32612366	7.96252	0.350842	1.2753	0.0147498	0.95394
chr12	RP11-386G11.10	49521565	49541652	7.50524	-0.46663	0.723653	0.0149317	0.95394
chrX	MXRA5	3226606	3264682	1.33128	0.928426	1.9032	0.0151341	0.95394
chr7	WIPF3	29846102	29956682	1.9424	0.608862	1.52506	0.0153201	0.95394
chr16	LA16c-395F10.1	1675629	1676161	1.02234	-0.595091	0.662003	0.015451	0.95394
chr17	SREBF1	17713713	17740325	4.06148	-0.537048	0.68918	0.0154938	0.95394
chr6	RNF5	32146131	32151930	5.93928	-0.428906	0.742825	0.0155741	0.95394
chr20	UBE2C	44441215	44445596	4.17822	-0.563431	0.676691	0.0155879	0.95394
chr19	SPC24	11242196	11266484	4.25692	-0.566585	0.675213	0.0156715	0.95394
chr1	TMEM56-RWDD3	95583479	95712781	5.39679	0.313997	1.24315	0.0157363	0.95394
chr17	SPNS2	4402133	4442330	0.784124	-0.750817	0.594267	0.0157654	0.95394
chr3	RP11-234A1.1	101295333	101295791	2.30563	-0.457083	0.728458	0.0160545	0.95394
chr8	CLU	27454434	27472548	5.81339	0.457234	1.37291	0.0161647	0.95394
chr7	AHCYL2	128864864	129070052	4.67091	0.44574	1.36201	0.0166135	0.95394
chr11	ATF4P4	113659953	113662088	1.13333	-0.612608	0.654014	0.0166404	0.95394
chr19	TOMM40	45393826	45406946	5.37152	-0.427772	0.743409	0.0166912	0.95394
chr20	CPXM1	2774715	2781283	1.33173	-0.624703	0.648553	0.0167627	0.95394
chr9	ABCA1	107543283	107690518	5.32306	0.569843	1.48436	0.0168882	0.95394
chr1	PHGDH	120202421	120286838	5.04489	-0.38925	0.763526	0.0168889	0.95394
chr9	SLC25A25	130830480	130871524	3.34619	-0.346745	0.786356	0.0170609	0.95394
chr2	WDR12	203739505	203879521	5.43524	-0.303838	0.810095	0.0170946	0.95394
chr19	NMRK2	3933101	3942414	4.58703	-1.03084	0.489426	0.0171084	0.95394
chr14	POLE2	50110273	50155140	2.18393	-0.547211	0.684342	0.0177093	0.95394
chr9	MURC	103340361	103350188	6.05799	0.381412	1.30262	0.0177341	0.95394
chr1	GLTPD1	1260136	1264277	3.80801	-0.528198	0.69342	0.0178502	0.95394
chr9	TOMM5	37582643	37592639	4.99446	-0.441135	0.736555	0.017858	0.95394
chr1	SLC27A3	153746830	153752633	1.8949	-0.662515	0.631776	0.0178737	0.95394
chr22	RP4-539M6.19	30805244	30824977	3.21819	-0.607151	0.656492	0.0179316	0.95394
chr2	UXS1	106709759	106810795	4.42764	-0.351198	0.783933	0.0179498	0.95394
chr11	RP1-239B22.5	17402196	17405078	1.85924	-0.503124	0.705577	0.0181728	0.95394
chrX	NSDHL	151999511	152038273	4.21686	-0.377559	0.769739	0.0182234	0.95394
chr2	RPLP0P6	38708920	38710012	4.49857	-0.354494	0.782144	0.0183036	0.95394
chr3	PLCL2-AS1	17084234	17085684	0.834429	-0.562297	0.677223	0.0183338	0.95394
chr17	KIF18B	43002077	43025082	3.51658	-0.516626	0.699004	0.0183953	0.95394
chr9	ZNF483	114287439	114340124	1.65449	0.812758	1.75657	0.0184336	0.95394
chr1	KMO	241695434	241758944	3.1679	0.440967	1.35751	0.018434	0.95394
chr1	ERO1LB	236378855	236445319	3.75655	0.431459	1.3486	0.0185785	0.95394
chr4	LIMCH1	41361624	41702061	3.33724	0.579185	1.49401	0.0187928	0.95394
chr4	NEIL3	178230990	178284097	1.84493	-0.609533	0.655409	0.0187986	0.95394
chr20	SLC24A3	19193290	19703581	5.21444	0.387598	1.30821	0.0189042	0.95394
chr10	ATRNL1	116853124	117708503	5.86324	0.611471	1.52782	0.0189824	0.95394
chr1	HIST2H2BE	149856010	149858232	6.96145	0.421951	1.33974	0.0192437	0.95394
chr1	CDKN2C	51426417	51440305	3.25734	-0.47796	0.717992	0.0192576	0.95394
chr4	CXXC4	105389469	105416058	5.42025	0.502072	1.41625	0.0194414	0.95394
chr6	RPL24P4	42924083	42924503	1.8002	-0.592468	0.663207	0.0194678	0.95394
chr19	LIG1	48618702	48673860	4.3054	-0.502581	0.705843	0.0195004	0.95394
chr19	HCN2	589893	617159	4.10232	-0.412668	0.751233	0.0195508	0.95394
chrX	TAZ	153639854	153650065	4.1606	-0.370683	0.773416	0.0197711	0.95394
chr6	RP11-510H23.1	125230239	125284185	1.52184	0.648254	1.56727	0.0197732	0.95394
chr8	AZIN1	103838585	103906092	8.21032	0.426565	1.34403	0.0197828	0.95394
chr16	KREMEN2	3013945	3018384	0.423879	-0.820984	0.566056	0.01986	0.95394
chr1	RP11-285F7.2	226028584	226034223	0.796925	0.731865	1.66078	0.0200878	0.95394
chr1	VCAM1	101185298	101204601	7.06382	0.310683	1.2403	0.0201423	0.95394
chr3	SYN2	12045876	12232900	1.50782	0.532314	1.44625	0.0201715	0.95394
chr15	TLE3	70340129	70390515	3.45978	-0.453105	0.730469	0.0203745	0.95394
chr11	AMPD3	10329860	10529126	1.20991	0.699708	1.62418	0.0203765	0.95394
chr19	ZFP36	39897453	39900052	2.72264	-0.415244	0.749893	0.0205573	0.95394
chr2	BOLA3	74362525	74375121	3.32289	-0.560625	0.678008	0.0205624	0.95394
chr13	RAB20	111175417	111214080	0.662058	-0.570289	0.673482	0.0207095	0.95394
chr15	CSPG4	75966663	76005189	4.67108	0.494217	1.40856	0.0207122	0.95394
chr2	RP11-256I23.3	220509812	220510353	0.817313	0.71899	1.64603	0.0208816	0.95394
chr16	RP11-304L19.8	2261998	2262864	1.97606	-0.639358	0.641999	0.0209404	0.95394
chr12	TUBA1B	49521565	49525180	7.91593	-0.415559	0.749729	0.0209702	0.95394
chr19	GFY	49927006	49932075	1.83428	0.71498	1.64146	0.0210529	0.95394
chr9	RPL12	130209953	130213684	6.86073	-0.374856	0.771182	0.0211511	0.95394
chr1	RUSC1-AS1	155286654	155293967	5.1362	-0.339134	0.790516	0.0213553	0.95394
chr3	SS18L2	42623332	42636606	2.40176	-0.471859	0.721035	0.0218711	0.95394
chr11	LGR4	27387508	27494322	9.44956	0.495682	1.40999	0.0220238	0.95394
chr7	NDUFA4	10971578	10979883	8.52922	-0.348073	0.785633	0.0220616	0.95394
chr3	BDH1	197236654	197300194	3.85585	-0.419831	0.747512	0.0221109	0.95394
chr1	RGS4	163038565	163046592	1.85025	-0.588972	0.664816	0.0221747	0.95394
chr9	RP11-613M10.8	37512544	37592466	5.20616	-0.279431	0.823916	0.022265	0.95394
chr1	FDPS	155278539	155290457	5.83175	-0.288392	0.818814	0.0222916	0.95394
chr12	GPR162	6930711	6939136	3.15366	-0.429866	0.742331	0.022303	0.95394
chr18	ZNF519	14057456	14132489	2.16398	-0.518457	0.698118	0.0223424	0.95394
chr3	HHATL	42734155	42744319	4.56582	-0.698315	0.616292	0.0223546	0.95394
chr15	SYNM	99638420	99675798	7.92406	0.409842	1.32854	0.0224971	0.95394
chr19	MAST1	12944765	12985765	1.87472	-0.454703	0.729661	0.0225682	0.95394
chr7	AC007036.5	30197147	30199150	2.76893	0.712904	1.6391	0.0226453	0.95394
chr8	ZDHHC2	17013538	17082308	5.50054	0.408523	1.32733	0.0226562	0.95394
chr19	CNN1	11649532	11661138	8.36728	0.470169	1.38527	0.0226952	0.95394
chr19	SNAPC2	7985201	7988135	3.2952	-0.471998	0.720965	0.0229957	0.95394
chr12	RILPL2	123899936	123921264	2.10604	-0.483927	0.715029	0.0230873	0.95394
chr2	KCNIP3	95963052	96051825	0.884237	-0.635781	0.643592	0.0231018	0.95394
chr7	ERV3-1	64451187	64467121	3.95079	0.461082	1.37657	0.0232319	0.95394
chr10	C10orf71-AS1	50504157	50507063	1.79222	0.517783	1.43175	0.0233409	0.95394
chr11	ST3GAL4	126225535	126310239	6.67657	-0.305311	0.809267	0.0233752	0.95394
chr1	RIMS3	41086351	41131329	4.17171	-0.314992	0.803855	0.0234389	0.95394
chr20	PMEPA1	56223448	56286592	6.45239	0.497451	1.41172	0.0234395	0.95394
chr12	METTL7A	51317255	51326300	2.13771	-0.483539	0.715221	0.0234963	0.95394
chr1	RASSF5	206680879	206762616	4.7022	0.285896	1.21917	0.0235073	0.95394
chr6	ACAT2	160181360	160200144	4.79915	-0.432678	0.740885	0.0236041	0.95394
chr16	PPL	4932508	5010742	4.97396	0.462755	1.37817	0.0236279	0.95394
chr9	PKN3	131464802	131483197	2.45119	-0.610652	0.6549	0.0241205	0.95394
chr15	CHAC1	41245160	41248710	1.90951	-0.468892	0.722519	0.0241343	0.95394
chr7	KIAA0895	36363830	36429734	5.54326	0.40039	1.31986	0.0241432	0.95394
chr15	AC100830.4	64987240	64987793	0.788714	1.22595	2.33909	0.0243841	0.95394
chr17	SMURF2P1	28927814	28942998	1.80406	0.53387	1.44781	0.0248027	0.95394
chr6	LAMA4	112429963	112576141	7.02217	0.454673	1.37047	0.0250093	0.95394
chr10	RP11-479G22.8	33176189	33178239	0.694804	0.690119	1.61342	0.0251825	0.95394
chr8	C8orf47	99076539	99105838	2.35236	0.535802	1.44975	0.0252688	0.95394
chrX	ACRC	70798261	70833433	0.475247	0.72446	1.65228	0.025499	0.95394
chr2	ANKRD44	197831741	198175897	1.3375	0.677631	1.59951	0.0255446	0.95394
chrX	GLA	100652791	100662913	2.59014	-0.41439	0.750337	0.0258633	0.95394
chr3	CCDC13	42734155	42814745	2.84895	-0.781176	0.581892	0.0260046	0.95394
chr2	NRP2	206546714	206662857	5.21835	0.509748	1.4238	0.0262679	0.95394
chr13	TMCO3	114145310	114204542	5.48286	0.287625	1.22063	0.0264622	0.95394
chr17	NBR1	41322498	41363708	7.24277	0.32766	1.25498	0.0265924	0.95394
chr17	BRIP1	59758627	59940882	3.36118	-0.519197	0.69776	0.0266034	0.95394
chr10	PDSS1	26986588	27035727	2.23805	-0.469998	0.721965	0.026655	0.95394
chr14	RP11-134E15.2	32741061	32741510	0.667785	0.65177	1.57109	0.0266672	0.95394
chr8	GDF6	97154562	97173020	1.98457	0.641116	1.55954	0.0267595	0.95394
chr7	DYNC1I1	95401866	95739634	4.81702	0.472755	1.38776	0.0268046	0.95394
chr6	CCDC28A	139094657	139114456	2.38375	0.415151	1.33344	0.0269031	0.95394
chr3	CAV3	8775486	8883492	0.796891	0.658119	1.57802	0.0269286	0.95394
chr5	GLRX	95087023	95158709	5.28249	-0.348001	0.785672	0.0270733	0.95394
chr12	ETNK1	22778009	22843599	5.65014	0.317171	1.24589	0.027173	0.95394
chr15	CLN6	68499330	68549549	4.25236	-0.42723	0.743688	0.0273581	0.95394
chr14	EMC9	24608174	24610797	3.57965	-0.524538	0.695182	0.0273918	0.95394
chr8	TNFRSF11B	119935796	119964439	2.43141	0.473156	1.38814	0.0274363	0.95394
chr15	SNAP23	42783431	42837547	6.18551	0.296332	1.22802	0.0274469	0.95394
chr19	RAB3A	18307594	18314884	3.42932	-0.343535	0.788108	0.0275807	0.95394
chr15	SLC28A1	85427885	85518876	1.0888	0.967205	1.95505	0.0276888	0.95394
chr8	RP11-875O11.1	22842109	22876848	4.85384	-0.313341	0.804776	0.0279076	0.95394
chr1	AP006222.2	227615	267253	1.03624	0.593053	1.50844	0.0279381	0.95394
chr21	MIS18A	33640530	33651380	2.71592	-0.455209	0.729405	0.0281274	0.95394
chr1	CNN3	95362507	95392834	8.01755	0.384432	1.30535	0.028168	0.95394
chr11	UCP2	73685712	73694352	4.40858	-0.367004	0.775391	0.0281741	0.95394
chr11	VWA5A	123986069	124018428	4.34698	0.319378	1.24779	0.0282578	0.95394
chr1	KIAA1107	92632542	92650280	2.56802	0.624324	1.54149	0.0283204	0.95394
chr17	TUBG1	40761694	40767252	5.00824	-0.299277	0.81266	0.0283227	0.95394
chr12	WDR66	122355768	122441833	1.77684	0.581912	1.49683	0.0283452	0.95394
chr2	RP11-259N19.1	75059782	75061114	1.27598	-0.59905	0.660188	0.0283753	0.95394
chr17	RNF157	74138534	74236454	4.32889	-0.297154	0.813856	0.0283891	0.95394
chr4	H2AFZ	100869243	100871545	6.42693	-0.402144	0.756733	0.028432	0.95394
chr8	FAM84B	127564687	127570638	8.17475	0.391463	1.31172	0.0285407	0.95394
chr1	PDE4B	66258197	66840259	3.74918	-0.423642	0.74554	0.0287201	0.95394
chr8	TOP1MT	144386554	144442149	1.53284	-0.46967	0.72213	0.0289451	0.95394
chr6	SRSF12	89805678	89827800	2.98771	0.32515	1.2528	0.028991	0.95394
chr8	RRS1	67341263	67342966	3.69257	-0.465793	0.724073	0.0289942	0.95394
chr19	C19orf57	13993161	14017265	1.85303	-0.492834	0.710628	0.0290522	0.95394
chr1	CTPS1	41445007	41478235	4.60342	-0.326988	0.797199	0.0294597	0.95394
chr8	ABRA	107771711	107782473	3.96799	0.425051	1.34262	0.0295728	0.95394
chr20	NDUFAF5	13765596	13799067	4.70895	-0.315361	0.80365	0.0295897	0.95394
chr2	CHAC2	53994929	54002333	1.63599	-0.465229	0.724356	0.0296032	0.95394
chr12	EMG1	7072408	7105520	4.10617	-0.399382	0.758183	0.0296893	0.95394
chr10	SLC16A12	91190051	91316398	5.59032	0.356033	1.2799	0.0297191	0.95394
chr12	RASSF9	86198331	86230348	1.05068	0.611617	1.52797	0.029721	0.95394
chr3	PPP2R3A	135684515	135866733	6.83235	0.430584	1.34778	0.0299182	0.95394
chr9	JAK2	4985033	5128183	6.43875	0.445556	1.36184	0.0299375	0.95394
chr12	ALKBH2	109525996	109531436	2.36126	-0.58191	0.668079	0.0300065	0.95394
chr17	NME2	49230951	49249105	7.1393	-0.441121	0.736562	0.030193	0.95394
chr1	AL121987.1	160175167	160175254	3.46993	0.617001	1.53368	0.0302368	0.95394
chr4	MANBA	103552660	103682151	6.50021	0.288684	1.22153	0.0302867	0.95394
chr5	CCDC152	42756903	42802462	5.0073	0.355089	1.27906	0.0303091	0.95394
chr12	RP11-282O18.6	123773656	123774230	1.27914	-0.625189	0.648335	0.030492	0.95394
chr13	AL137059.1	28008286	28008752	2.98388	-0.337574	0.791371	0.0304947	0.95394
chr19	DHPS	12786531	12792716	4.69499	-0.368264	0.774714	0.0305292	0.95394
chr1	C1orf21	184356192	184598154	4.59727	-0.369896	0.773839	0.0307067	0.95394
chr11	SPA17	124543694	124567414	2.10812	-0.409467	0.752901	0.0308106	0.95394
chr17	NME1-NME2	49230920	49249108	7.14669	-0.439383	0.73745	0.0309808	0.95394
chr2	ANO7	242127924	242164792	0.708919	-0.549035	0.683477	0.0310258	0.95394
chrX	DLG3	69664711	69725337	5.34204	-0.276444	0.825623	0.0311252	0.95394
chr19	TIMM44	7991603	8008805	5.36215	-0.349828	0.784678	0.0311295	0.95394
chr2	AC007362.1	206642540	206644433	1.68293	0.563836	1.47819	0.031366	0.95394
chr10	NT5C2	104845940	104953056	6.96783	0.392943	1.31307	0.0315043	0.95394
chr8	ZNF696	144371846	144380231	3.14266	-0.373155	0.772092	0.0315736	0.95394
chr8	MATN2	98881068	99048944	5.8886	0.355643	1.27956	0.0315964	0.95394
chr17	TIMM22	900357	906911	5.01493	-0.303196	0.810455	0.0316314	0.95394
chr5	CTD-2260A17.1	96120481	96121703	1.33518	0.678525	1.6005	0.0316323	0.95394
chr1	ANKRD34A	145470508	145475646	2.60397	-0.430752	0.741875	0.0318229	0.95394
chr2	NCAPH	97001525	97039583	3.30967	-0.533192	0.691024	0.0318744	0.95394
chr12	AKAP3	4724674	4758213	1.59128	0.494188	1.40853	0.0319096	0.95394
chr19	RPL18A	17970685	17974962	5.97001	-0.367898	0.774911	0.0319888	0.95394
chr2	FAM117B	203499901	203634480	3.68715	0.420175	1.33809	0.0320033	0.95394
chr5	C5orf46	147260289	147286101	1.47599	0.640547	1.55892	0.0320734	0.95394
chr17	TK1	76170160	76183314	4.41911	-0.577586	0.670084	0.032138	0.95394
chr19	AC006942.4	50312190	50312995	1.15841	-0.589075	0.664769	0.0321633	0.95394
chr10	NPY4R	47083534	47088320	0.487061	0.884143	1.84567	0.0322379	0.95394
chr19	MPV17L2	18303992	18307758	4.46398	-0.378542	0.769214	0.0323579	0.95394
chr7	PSPHP1	55832490	55840981	1.63363	-0.597456	0.660918	0.0324402	0.95394
chr2	WIPF1	175424300	175547644	4.27995	0.335616	1.26192	0.0328217	0.95394
chr3	TMEM44	194308402	194354418	2.79006	-0.358547	0.77995	0.0328547	0.95394
chrX	SLC25A6	1505045	1511617	7.87747	-0.337437	0.791446	0.0330098	0.95394
chr22	CHEK2	29083731	29138410	3.45917	-0.334143	0.793255	0.0330973	0.95394
chr1	RP11-68I18.10	151102551	151104086	2.59102	0.425678	1.3432	0.0331915	0.95394
chr7	COL1A2	94023873	94060544	5.66911	0.500472	1.41468	0.0333664	0.95394
chr14	LTB4R2	24774940	24781259	1.7547	0.478338	1.39314	0.0333713	0.95394
chr11	IFITM1	313506	315272	1.57159	-0.488866	0.712585	0.0333947	0.95394
chr11	C11orf65	108179246	108338258	1.10152	0.629749	1.5473	0.0334632	0.95394
chr11	LRFN4	66624118	66627946	4.99439	-0.552006	0.682071	0.0336356	0.95394
chr9	PTGES2	130882972	130890741	5.85058	-0.437702	0.73831	0.0339189	0.95394
chr17	NAGLU	40688190	40696467	3.64462	-0.40301	0.756279	0.033959	0.95394
chr10	SFXN2	104474295	104503249	3.31763	-0.382843	0.766925	0.0340894	0.95394
chr11	CAPN5	76777979	76837201	2.40907	0.443112	1.35953	0.0341523	0.95394
chr6	COL12A1	75794042	75915767	4.4574	0.710223	1.63606	0.0341526	0.95394
chr15	TMOD2	52043758	52108565	4.7425	0.475531	1.39043	0.0342305	0.95394
chr1	ATP2B4	203595689	203713209	9.79297	0.487039	1.40157	0.0343368	0.95394
chr12	KCNA6	4918342	4960277	1.97209	0.477297	1.39213	0.0343376	0.95394
chr16	SRL	4239375	4292081	6.67032	0.290059	1.22269	0.0345796	0.95394
chr12	PDE3A	20522179	20837315	0.504668	0.681707	1.60404	0.0347401	0.95394
chr1	ATP1A2	160085549	160113381	6.77114	0.363076	1.28617	0.0347435	0.95394
chr1	MIIP	12079523	12092102	2.91612	-0.579975	0.668975	0.0347983	0.95394
chr18	TPGS2	34359987	34409158	5.3924	-0.244183	0.844294	0.0348257	0.95394
chrX	TMEM255A	119392505	119445411	4.28896	0.497873	1.41213	0.0348744	0.95394
chr9	TDRD7	100174232	100258407	3.25233	0.357948	1.2816	0.0353394	0.95394
chr11	CNIH2	66045661	66052772	1.45822	-0.70579	0.613107	0.03549	0.95394
chr3	ALDH1L1	125822412	125916837	0.832814	0.557612	1.47183	0.0356161	0.95394
chr1	AL645728.2	1497726	1499904	2.84966	-0.41051	0.752358	0.03588	0.95394
chr17	RGS9	63133549	63223821	3.01949	0.390024	1.31041	0.0358838	0.95394
chr1	NPPA	11905766	11908402	10.9467	-0.501622	0.706312	0.035912	0.95394
chr12	GALNT4	89913185	89920039	1.42608	0.563522	1.47787	0.035987	0.95394
chr7	LANCL2	55433141	55501435	5.34309	0.308771	1.23865	0.0360349	0.95394
chr11	CNTN5	98891683	100229616	3.96289	0.543053	1.45705	0.0360522	0.95394
chr7	CALD1	134429003	134655479	7.18116	0.41917	1.33716	0.0361174	0.95394
chr21	WDR4	44263204	44299678	2.10521	-0.396139	0.759889	0.0362421	0.95394
chr3	CRYGS	186256230	186264491	0.804473	-0.573917	0.67179	0.0362775	0.95394
chr8	RHOBTB2	22844930	22877712	6.72368	-0.280424	0.823349	0.036332	0.95394
chr2	MTHFD2	74425689	74444692	5.22673	-0.30236	0.810925	0.0366724	0.95394
chr1	TXNIP	145438469	145442635	4.35532	0.377391	1.29899	0.0366799	0.95394
chr7	GNAI1	79763271	79848718	5.10628	0.309815	1.23955	0.0366967	0.95394
chr22	MTFP1	30821518	30825045	2.97986	-0.649884	0.637332	0.036813	0.95394
chr1	MANEAL	38259474	38266809	2.30445	-0.473477	0.720227	0.0369184	0.95394
chr14	ZFP36L1	69254377	69263190	8.02126	0.263988	1.20079	0.0370046	0.95394
chr11	AP000662.4	57405497	57420263	1.28155	0.572422	1.48702	0.0370613	0.95394
chr16	KLHL36	84682131	84701292	5.04835	0.33284	1.25949	0.0373652	0.95394
chr14	RP11-112J1.1	59261372	59261747	1.09017	-0.684866	0.622063	0.0374392	0.95394
chr1	MYOM3	24382525	24438665	2.48214	0.48743	1.40195	0.03747	0.95394
chr15	GLCE	69452923	69564556	4.09693	0.475579	1.39048	0.0378459	0.95394
chrX	RPL36A	100645812	100651105	6.2261	-0.424389	0.745154	0.0378973	0.95394
chr14	NYNRIN	24867992	24888494	4.66119	0.371798	1.29396	0.0380071	0.95394
chr7	ZNF117	64432154	64467062	4.21336	0.432905	1.34995	0.0381003	0.95394
chr12	RPL18AP3	104659056	104659669	4.28724	-0.341687	0.789118	0.0381696	0.95394
chr17	TOP3A	18174742	18218321	4.74081	-0.257529	0.836519	0.0381951	0.95394
chr4	SYNPO2	119809996	119982402	7.52113	0.418088	1.33616	0.0381958	0.95394
chr10	SFXN3	102790991	102800998	3.66958	0.345446	1.27054	0.0382949	0.95394
chr15	RP11-10O17.1	74770411	74782627	0.470421	-0.670725	0.628191	0.0383192	0.95394
chr1	RP11-536C5.7	160171989	160178659	4.38838	0.525667	1.4396	0.0384824	0.95394
chr3	MFI2	196715492	196756687	3.52948	0.632158	1.54988	0.0385766	0.95394
chr22	AC006547.15	20052075	20053228	3.91004	-0.40041	0.757643	0.0387518	0.95394
chr15	RP11-602M11.3	34665742	34666804	6.6075	0.556649	1.47085	0.0389261	0.95394
chr17	EPN3	48609904	48621111	2.90982	-0.567111	0.674967	0.0389857	0.95394
chr7	PDK4	95212811	95225803	2.77428	0.512971	1.42699	0.0390113	0.95394
chr16	RP11-401P9.4	50679720	50683160	2.10452	0.487958	1.40246	0.0390637	0.95394
chr6	RNF39	30038043	30043664	1.03651	-0.516876	0.698884	0.0390656	0.95394
chr1	SPSB1	9352939	9429591	4.19205	0.486276	1.40082	0.0392768	0.95394
chr17	BCAS3	58754814	59470199	4.42057	0.319016	1.24748	0.0392809	0.95394
chr2	RRM2	10262455	10271545	5.27262	-0.382884	0.766903	0.0392926	0.95394
chr7	CHCHD3	132469629	132766848	6.55835	-0.28285	0.821966	0.0393173	0.95394
chr16	RBFOX1	6069095	7763340	3.13964	0.351795	1.27615	0.0393618	0.95394
chr7	PAXIP1-AS2	154720208	154741618	1.70938	-0.465336	0.724302	0.0396129	0.95394
chr6	RPS18	33239787	33244287	8.28645	-0.39525	0.760358	0.0396134	0.95394
chr14	VRK1	97263641	97398059	3.73284	-0.346165	0.786673	0.0396352	0.95394
chr5	P4HA2	131527531	131631008	5.9265	0.340531	1.26622	0.0397161	0.95394
chr5	CTC-436P18.1	60457897	60527867	1.34965	0.636667	1.55473	0.0398152	0.95394
chr13	MBNL2	97873688	98046374	5.89216	0.390667	1.311	0.039898	0.95394
chr2	RAB17	238482965	238510257	2.03902	0.584483	1.4995	0.0399203	0.95394
chr17	BIRC5	76210267	76221717	4.80672	-0.517607	0.69853	0.0399743	0.95394
chr1	RP11-73M7.6	32109650	32125539	2.47494	-0.441909	0.73616	0.0401879	0.95394
chr3	ITPR1	4535032	4889524	3.09617	0.522028	1.43597	0.0401949	0.95394
chr2	MYO7B	128293378	128395304	2.94672	0.676659	1.59843	0.0402215	0.95394
chr12	PGAM5	133287405	133299228	5.08601	-0.314117	0.804343	0.0402312	0.95394
chr19	ZNF568	37407231	37489602	0.879307	0.548332	1.46239	0.0402628	0.95394
chr17	PYCR1	79890260	79900288	5.64871	-0.316096	0.803241	0.0403965	0.95394
chr17	TMEM99	38975358	38992522	2.72977	-0.357541	0.780494	0.0404053	0.95394
chr6	RCAN2	46188475	46459709	7.77644	0.288663	1.22151	0.0404109	0.95394
chr11	HPS5	18300223	18343745	5.27373	0.377816	1.29937	0.0406501	0.95394
chr8	XKR5	6666038	6693166	1.34276	-0.516035	0.699291	0.0410818	0.95394
chr9	RP11-247A12.2	131939050	131972827	1.26833	-0.672799	0.627289	0.0412384	0.95394
chr7	DNAH11	21582833	21941457	3.7813	-0.427174	0.743717	0.0412616	0.95394
chr18	CTD-2541J13.2	65173826	65181267	2.39946	0.584222	1.49923	0.0413531	0.95394
chr17	SNHG16	74553848	74561430	7.22353	-0.320021	0.801058	0.0416065	0.95394
chr10	MYOZ1	75391412	75401515	2.51615	0.437006	1.35379	0.041615	0.95394
chr2	DHRS9	169921299	169952677	2.96512	0.458288	1.37391	0.041656	0.95394
chr9	TMEM141	139685807	139687709	5.61535	-0.396903	0.759487	0.0418799	0.95394
chr17	RPS2P46	19349246	19350169	5.06703	-0.398684	0.75855	0.041919	0.95394
chr1	ACTA1	229566992	229569845	7.8097	0.553272	1.46741	0.0422909	0.95394
chr6	AGPAT4	161551011	161695093	4.47432	0.347516	1.27237	0.0423159	0.95394
chr1	ZFP69B	40915774	40929390	1.38717	0.633092	1.55088	0.0423505	0.95394
chr12	ESPL1	53662083	53687427	3.17827	-0.469404	0.722263	0.0423547	0.95394
chr19	DKKL1	49865040	49878373	0.726169	-0.584697	0.666789	0.0425982	0.95394
chr10	IDI1	1085848	1095110	5.76205	-0.293682	0.815817	0.0426779	0.95394
chr10	IDI2	1064847	1071799	1.81056	-0.483602	0.71519	0.0427463	0.95394
chr12	ALDH1L2	105413568	105478355	1.37258	0.793971	1.73384	0.0427611	0.95394
chr1	GALE	24122089	24127271	3.85347	-0.344982	0.787318	0.0428664	0.95394
chr5	TENM2	166711804	167691162	3.41355	0.742378	1.67293	0.0430571	0.95394
chr2	NEB	152341850	152591001	4.09998	0.810875	1.75427	0.0430669	0.95394
chr2	SPAST	32288680	32382706	4.93013	0.309062	1.2389	0.0431226	0.95394
chr3	MAP4	47892182	48130769	9.57988	0.273468	1.20871	0.0431486	0.95394
chr4	RP11-301L8.2	186509063	186515157	6.38373	0.548333	1.46239	0.0431545	0.95394
chr1	CDK18	205473723	205501921	4.93635	-0.310503	0.806361	0.0437796	0.95394
chr22	DGCR6	18893541	18901751	4.71245	-0.464149	0.724898	0.0438328	0.95394
chr15	FAM96A	64364758	64386217	5.46108	-0.38281	0.766942	0.0438541	0.95394
chr18	RPL17	47014851	47018906	6.93235	-0.363605	0.77722	0.0440807	0.95394
chr1	KCND3	112313284	112531777	4.0043	0.427529	1.34493	0.0440955	0.95394
chr19	AC007193.10	46823454	46843261	2.44812	-0.517301	0.698678	0.0441129	0.95394
chr18	RAB31	9708162	9862548	6.61611	0.411318	1.3299	0.0442692	0.95394
chr3	POC1A	52109269	52188706	3.05031	-0.431775	0.741349	0.044361	0.95394
chr10	GPR158	25463991	25891155	3.43858	0.497635	1.4119	0.0445461	0.95394
chr4	SULT1E1	70676498	70725870	6.95176	0.413306	1.33173	0.0447028	0.95394
chr22	PRR5-ARHGAP8	45098113	45258586	2.15589	-0.390952	0.762626	0.0447268	0.95394
chr15	RPP25	75246757	75249805	2.02776	-0.619343	0.650967	0.044808	0.95394
chr19	PPP5C	46850251	46896238	6.44396	-0.245222	0.843686	0.0449159	0.95394
chr2	SPOPL	139259371	139331117	4.93049	0.39839	1.31804	0.0449423	0.95394
chr17	RP11-498C9.13	79890274	79890934	3.97416	-0.411831	0.751669	0.0450105	0.95394
chr16	RPS2	2012053	2014861	7.82573	-0.372118	0.772647	0.0450434	0.95394
chr17	RP11-810M2.2	4067204	4068007	2.82041	-0.443664	0.735265	0.0454181	0.95394
chrX	APOO	23851470	23926057	4.68218	-0.364613	0.776677	0.045534	0.95394
chr4	DDX60L	169277886	169458937	3.54513	0.504049	1.41819	0.045646	0.95394
chr3	PHLDB2	111451344	111695364	7.20158	0.355001	1.27899	0.0457129	0.95394
chr1	EVI5	92974253	93257961	5.7428	0.315847	1.24474	0.0457194	0.95394
chr1	AKR1A1	46016215	46035721	5.50799	-0.35653	0.781041	0.045756	0.95394
chr11	PIH1D2	111934734	111944998	2.37351	-0.478127	0.717909	0.0457834	0.95394
chr12	ITGA5	54789045	54813244	6.14877	-0.247622	0.842283	0.0458238	0.95394
chr11	FADS2	61560452	61634826	6.90222	-0.299235	0.812683	0.0458254	0.95394
chr5	HINT1	130494720	130507428	7.18431	-0.362021	0.778074	0.0458537	0.95394
chr11	IFITM2	307631	315272	4.44692	-0.325889	0.797807	0.0458634	0.95394
chr9	PPAPDC3	134165081	134184649	6.10715	-0.402486	0.756554	0.0459006	0.95394
chr12	RP11-161H23.5	49658939	49667089	4.61734	-0.441173	0.736535	0.0462265	0.95394
chr22	RBX1	41347351	41369313	5.97041	-0.452879	0.730584	0.0462493	0.95394
chr19	RNASEH2A	12917394	12924452	3.52459	-0.545183	0.685304	0.0463086	0.95394
chr14	C14orf132	96505661	96560417	5.97715	0.287053	1.22015	0.046345	0.95394
chr16	CTC-479C5.10	67916364	67920270	4.31775	-0.383883	0.766372	0.0464293	0.95394
chr7	CPSF4	99036545	99054994	3.95487	-0.362679	0.777719	0.0465422	0.95394
chr6	CBX3P9	116774177	116774728	0.88629	-0.452956	0.730545	0.0465958	0.95394
chr21	CBS	44473301	44497053	5.13495	-0.266621	0.831264	0.0466614	0.95394
chr10	AL603831.1	323124	323248	1.31032	0.540381	1.45436	0.0466789	0.95394
chr22	AC006547.14	20135950	20138399	0.437585	-0.813008	0.569194	0.0467454	0.95394
chr15	ACSBG1	78459810	78538030	7.4545	-0.255326	0.837798	0.0467876	0.95394
chr2	COL4A3	228029281	228179508	1.99605	0.553647	1.46779	0.0468122	0.95394
chr5	SNCAIP	121647049	121799914	1.07426	0.610731	1.52703	0.0469515	0.95394
chr8	FZD6	104310661	104345094	5.5211	0.31901	1.24747	0.04696	0.95394
chr6	LCA5	80194708	80247175	3.09905	0.450718	1.36672	0.0469705	0.95394
chrX	SLC25A5	118602363	118605282	8.3455	-0.279807	0.823701	0.0469791	0.95394
chr12	PMCH	102590237	102591623	0.823014	-0.644038	0.639919	0.0470087	0.95394
chr15	OIP5	41601466	41624819	2.42038	-0.4239	0.745407	0.0470631	0.95394
chr17	ATP5G1	46970127	46973233	6.68922	-0.469401	0.722264	0.0471486	0.95394
chr18	FAM210A	13663346	13726662	5.18456	-0.269645	0.829524	0.0472342	0.95394
chr21	MAP3K7CL	30449792	30548210	1.71874	0.624914	1.54212	0.0473823	0.95394
chr9	GALT	34638130	34651032	4.73837	-0.345162	0.787219	0.0474814	0.95394
chr16	RP11-1035H13.3	18799385	18812841	7.03445	-0.319095	0.801573	0.0475846	0.95394
chr1	MAD2L2	11734537	11751707	3.90064	-0.416234	0.749378	0.0476359	0.95394
chr10	MGEA5	103544200	103578696	6.94249	0.379263	1.30068	0.0477217	0.95394
chr14	LRR1	50065415	50081390	3.4057	-0.335563	0.792475	0.0477971	0.95394
chr19	CTB-31O20.2	1874881	1876168	0.599865	-0.637452	0.642847	0.0478201	0.95394
chr6	ARHGAP18	129897277	130031370	0.739354	-0.576241	0.670709	0.0479207	0.95394
chr4	LRP2BP	186285032	186317053	1.66199	0.579237	1.49406	0.0480338	0.95394
chr1	NFASC	204797779	204991950	0.677424	0.660085	1.58018	0.0480547	0.95394
chr7	PSMG3-AS1	1609709	1629262	4.44591	0.314057	1.2432	0.0480819	0.95394
chr11	C11orf84	63580860	63595190	4.7186	-0.352726	0.783103	0.0484272	0.95394
chrX	RP11-1114A5.5	135929543	135930193	1.63353	0.442132	1.35861	0.0485973	0.95394
chr18	RP11-737O24.5	2920964	2921683	0.927502	0.573317	1.48794	0.048613	0.95394
chr6	PAK1IP1	10694928	10710015	2.87736	-0.307042	0.808297	0.0486847	0.95394
chr17	AC087645.1	76210462	76220740	4.19093	-0.509059	0.70268	0.0487765	0.95394
chr15	RP11-707P17.1	51706294	51791030	1.82729	0.48133	1.39603	0.048779	0.95394
chr3	RPL29	52027616	52029958	6.68627	-0.328241	0.796507	0.0488131	0.95394
chr5	DHFR	79922047	79950802	6.45681	-0.287532	0.819302	0.0489464	0.95394
chr1	RP11-169K16.8	16154724	16155167	1.23206	-0.465807	0.724066	0.0490928	0.95394
chr7	DPY19L1	34968488	35077883	5.81856	0.295823	1.22759	0.0491219	0.95394
chr1	RP11-460I13.2	28265386	28286704	1.41963	-0.550669	0.682704	0.0491555	0.95394
chr16	THOC6	3074028	3077756	3.55344	-0.470196	0.721866	0.0491588	0.95394
chr3	SKIL	170075466	170114623	7.36651	0.488541	1.40302	0.0492347	0.95394
chr2	C2orf16	27799389	27805588	2.03945	0.485604	1.40017	0.0496237	0.95394
chrX	FHL1	135229559	135293518	7.24445	0.27489	1.2099	0.0498172	0.95394
chr6	CDC40	110501344	110575478	4.70307	0.309947	1.23966	0.049905	0.95394
chr16	NTHL1	2089816	2097867	3.01705	-0.61074	0.654861	0.0499448	0.95394
chr1	ELTD1	79355449	79472403	2.28067	0.459077	1.37466	0.0500232	0.95394
chr6	COQ3	99817276	99842080	3.14355	-0.332707	0.794045	0.0500334	0.95394
chr22	DDT	24313554	24322660	4.19323	-0.449441	0.732327	0.0500367	0.95394
chr19	ECSIT	11616731	11639989	5.18222	-0.401123	0.757269	0.0500836	0.95394
chr7	AHR	17338246	17385776	4.44038	0.386246	1.30699	0.0501704	0.95394
chr11	SLC5A12	26688566	26744974	3.64568	0.3396	1.26541	0.0502912	0.95394
chr17	RNF157-AS1	74136637	74150731	1.7427	-0.411653	0.751761	0.0503063	0.95394
chr2	WDPCP	63348518	64054977	5.37013	0.529079	1.44301	0.0504215	0.95394
chr6	EEF1E1	8073593	8102811	3.78205	-0.381263	0.767765	0.050545	0.95394
chr13	F10	113777128	113803843	0.930261	-0.566412	0.675294	0.0505711	0.95394
chr18	ZNF396	32946661	32957301	0.768473	0.500069	1.41428	0.0506388	0.95394
chr11	TMEM134	67231824	67236743	4.24289	-0.466099	0.72392	0.0507488	0.95394
chr20	C20orf24	35234137	35240960	5.26287	-0.335016	0.792776	0.0507665	0.95394
chr12	ANO4	101111304	101522419	3.85046	0.520009	1.43396	0.0507966	0.95394
chr18	RP11-769O8.1	735746	737459	1.10122	0.574774	1.48944	0.0508839	0.95394
chr20	CDS2	5107432	5178533	7.03185	0.359167	1.28268	0.0509128	0.95394
chr22	DUSP18	31048038	31063877	2.52527	0.434866	1.35179	0.0510291	0.95394
chr3	MRPL47	179306073	179322442	5.51673	-0.380278	0.76829	0.0512445	0.95394
chr11	ALDH3B1	67776048	67796744	2.09991	-0.619073	0.651089	0.0512689	0.95394
chr12	POC1B-GALNT4	89913185	89920039	1.396	0.540392	1.45437	0.0513716	0.95394
chr21	CXADR	18884700	18965897	7.53927	0.367602	1.29021	0.0514243	0.95394
chr7	FZD1	90893783	90898123	7.52221	0.273457	1.2087	0.0514246	0.95394
chr1	RCC1	28832455	28865812	3.56066	-0.331627	0.79464	0.0517635	0.95394
chr11	RP11-110I1.12	118865534	118868714	1.2948	-0.48642	0.713794	0.0517717	0.95394
chr17	RILP	1549444	1553371	3.91011	-0.430372	0.742071	0.0518186	0.95394
chr22	TANGO2	20004537	20053449	5.39464	-0.305442	0.809194	0.0518886	0.95394
chr2	PRADC1	73455134	73460366	5.43199	-0.413169	0.750972	0.0520194	0.95394
chr9	SIGMAR1	34634719	34637806	5.17122	-0.266151	0.831535	0.0520873	0.95394
chr1	NPPA-AS1	11901074	11908136	9.82998	-0.443487	0.735355	0.0522381	0.95394
chrX	MID1IP1	38660685	38665790	3.52535	-0.340647	0.789687	0.0522495	0.95394
chr12	FAM216A	110906169	110928190	4.37433	-0.269448	0.829637	0.0522598	0.95394
chr5	CTD-2083E4.7	195893	196456	2.10733	-0.538794	0.688346	0.052329	0.95394
chr1	SLC16A1	113454469	113499635	8.13794	0.273788	1.20898	0.0524389	0.95394
chr12	DDN	49388932	49393092	2.24595	-0.515031	0.699778	0.0525267	0.95394
chr10	KIAA1598	118643742	118886097	2.99847	0.433554	1.35056	0.0526617	0.95394
chr11	MYRF	61520114	61555990	4.94247	0.373	1.29504	0.0528154	0.95394
chr11	PRCP	82534544	82681626	5.80952	0.2379	1.17927	0.0529045	0.95394
chr16	DOK4	57505863	57521239	6.61463	0.320202	1.24851	0.0529994	0.95394
chr2	DTYMK	242615157	242626406	3.64524	-0.389339	0.763479	0.0532189	0.95394
chr4	GSTCD	106629935	106768885	3.45964	-0.304934	0.809479	0.0532898	0.95394
chr22	RTN4R	20228938	20270769	1.27378	-0.530812	0.692165	0.0533208	0.95394
chr18	RPL17-C18orf32	47008051	47017956	7.52084	-0.348123	0.785606	0.0533783	0.95394
chr19	QPCTL	46195741	46207247	2.63474	-0.507317	0.70353	0.0533915	0.95394
chr12	AL021546.6	120876001	120897809	5.69176	-0.359795	0.779276	0.0534509	0.95394
chr22	RPL3	39708887	39716394	9.18283	-0.271327	0.828557	0.0534562	0.95394
chr22	GUCD1	24936406	24951903	6.52754	-0.249614	0.841121	0.053488	0.95394
chr1	PMF1-BGLAP	156182773	156213123	4.68167	-0.394101	0.760964	0.0536046	0.95394
chr19	ARMC6	19144384	19170563	4.26969	-0.364716	0.776622	0.0536699	0.95394
chr17	YBX2	7191571	7197934	3.41139	-0.382851	0.766921	0.0537463	0.95394
chr8	CA13	86132816	86196302	1.45986	-0.44597	0.734091	0.053817	0.95394
chr11	ZNF408	46722368	46727462	3.0287	-0.358063	0.780211	0.0538203	0.95394
chr4	TIFA	113195698	113207059	3.32999	-0.356438	0.781091	0.0538843	0.95394
chr6	TRDN	123537483	123958238	7.76216	0.308998	1.23885	0.0539668	0.95394
chrX	GPC3	132669773	133119922	1.42906	0.482027	1.39671	0.0540598	0.95394
chr1	SYT11	155829300	155854990	3.64198	0.367848	1.29043	0.0540643	0.95394
chr19	ZNF702P	53471504	53541151	4.07196	0.327968	1.25524	0.0544088	0.95394
chr15	SMAD3	67356101	67487533	6.76401	0.364949	1.28784	0.0546306	0.95394
chr3	ADAMTS9	64501333	64673676	6.69476	0.412034	1.33056	0.0546457	0.95394
chr6	VEGFA	43737921	43754224	6.49432	-0.275471	0.826181	0.0546755	0.95394
chr1	RPA2	28218035	28241257	5.61512	-0.421244	0.74678	0.0548001	0.95394
chr6	HDDC2	125541108	125623282	5.50987	-0.345193	0.787203	0.0548512	0.95394
chr1	RP11-67L3.5	55352548	55353674	1.68117	-0.655259	0.634962	0.0548574	0.95394
chr6	COX6A1P2	37012607	37013177	3.23706	-0.479148	0.717401	0.0548643	0.95394
chr5	DHX29	54552073	54603550	5.69803	0.320719	1.24895	0.0549242	0.95394
chr3	RBBP4P2	93794756	93796019	1.14375	0.451932	1.36787	0.0549541	0.95394
chr6	ZDHHC14	157802165	158099178	4.29258	-0.306892	0.808381	0.0551001	0.95394
chr12	AMHR2	53817639	53825318	2.84294	-0.477617	0.718163	0.0551361	0.95394
chr2	CCDC74A	132285248	132291239	1.36185	-0.469813	0.722058	0.055186	0.95394
chr1	TRIM58	248020501	248041507	2.41148	0.516778	1.43076	0.0553168	0.95394
chr6	TMEM151B	44238203	44275243	1.68004	-0.44702	0.733556	0.055464	0.95394
chr10	RP11-305E6.4	30591755	30594995	0.751687	-0.492896	0.710597	0.0554869	0.95394
chr16	CPPED1	12756919	12897874	2.40846	0.368824	1.2913	0.055505	0.95394
chr5	MRPS36	68513587	68525956	5.23999	-0.323197	0.799297	0.055549	0.95394
chrX	GTPBP6	220025	230886	4.45554	-0.418838	0.748027	0.0555676	0.95394
chrX	RAP2C-AS1	131351175	131566890	3.28247	0.287558	1.22057	0.0555981	0.95394
chr13	RP11-290D2.6	45914174	45915318	8.69122	-0.242608	0.845216	0.0556258	0.95394
chr2	INPP1	191208196	191236391	2.91529	-0.35136	0.783845	0.0557363	0.95394
chr2	COL4A4	227867427	228028829	4.00325	0.528961	1.44289	0.055823	0.95394
chr5	TARS	33440802	33469644	6.64211	-0.262308	0.833753	0.0558888	0.95394
chr17	SLFN13	33762115	33775856	3.0309	-0.404512	0.755492	0.0559451	0.95394
chr7	INHBA	41724712	41742706	3.93074	0.422181	1.33995	0.05597	0.95394
chr2	HS1BP3	20760208	20850849	3.7384	-0.345727	0.786911	0.0559729	0.95394
chr16	SEC14L5	5008318	5069159	5.55124	-0.301623	0.811339	0.0560056	0.95394
chr2	ITSN2	24425733	24583583	7.02215	0.466522	1.38177	0.0560569	0.95394
chr17	MFAP4	19286755	19290553	7.0066	0.301316	1.23227	0.056057	0.95394
chr22	CENPM	42334725	42343168	2.85097	-0.591474	0.663664	0.0560607	0.95394
chr9	SLC28A3	86890372	86955672	0.419486	0.768381	1.70336	0.0561165	0.95394
chr10	RP11-215A21.2	120631561	120632114	1.30423	-0.72203	0.606244	0.0562285	0.95394
chr14	RP1-261D10.2	71759442	71788531	0.759857	-0.60553	0.65723	0.0562399	0.95394
chr16	RP11-615I2.2	68679283	68680071	1.63764	-0.411913	0.751626	0.0562883	0.95394
chr15	FRMD5	44162962	44487450	6.00398	0.232037	1.17449	0.0563437	0.95394
chr10	CNNM2	104678050	104849978	6.29922	0.305902	1.23619	0.0567151	0.95394
chrX	ACE2	15579156	15620271	3.65429	0.860727	1.81595	0.0568051	0.95394
chr16	PKMYT1	3018025	3030540	4.10288	-0.644484	0.639722	0.0568621	0.95394
chr3	RP11-71H17.7	124442635	124445172	1.56396	0.487661	1.40217	0.0569165	0.95394
chr9	EXOSC2	133569108	133580248	4.08201	-0.287231	0.819473	0.0569171	0.95394
chr3	C3orf18	50595462	50608458	4.54718	-0.259435	0.835415	0.0569284	0.95394
chr6	MDFI	41604620	41621984	3.25364	-0.447351	0.733388	0.0570381	0.95394
chr1	LIN9	226418850	226497570	5.97067	0.278195	1.21268	0.0571711	0.95394
chr11	SLC29A2	66129992	66139685	4.9976	-0.389787	0.763242	0.0572461	0.95394
chr7	DOCK4	111366166	111846466	5.62421	0.533415	1.44735	0.0572898	0.95394
chr5	LMNB1	126112315	126172712	5.69129	-0.253022	0.839137	0.0575116	0.95394
chrX	CHST7	46433219	46457843	3.09036	-0.349804	0.784691	0.0575288	0.95394
chr19	MEX3D	1554668	1568057	3.62834	-0.350509	0.784307	0.0577322	0.95394
chr1	RP11-169K16.7	16133679	16134194	0.74884	-0.607145	0.656495	0.0579415	0.95394
chr10	RP11-168O10.6	91215821	91227897	1.03815	0.552423	1.46655	0.0579995	0.95394
chr2	CGREF1	27321757	27341995	1.33601	-0.542749	0.686462	0.0580172	0.95394
chr22	PIM3	50354161	50357728	4.24421	-0.333148	0.793802	0.0582013	0.95394
chr11	NUDT8	67395409	67397401	2.8445	-0.422105	0.746335	0.058234	0.95394
chr12	TSPAN11	31079362	31149534	3.0398	-0.318065	0.802145	0.0582424	0.95394
chr20	MYBL2	42295754	42345136	4.24299	-0.61382	0.653464	0.058344	0.95394
chr4	SEPSECS	25121627	25162204	4.07097	0.355113	1.27909	0.0584334	0.95394
chr1	CTBS	85015289	85040163	4.11474	0.291887	1.22424	0.0584425	0.95394
chr17	RPS7P1	26794814	26795460	2.97065	-0.341221	0.789373	0.0584725	0.95394
chr11	PPP1R14B	64011956	64014413	4.79296	-0.553708	0.681267	0.0584805	0.95394
chr2	CTD-2308L22.1	222437226	222439174	1.72744	-0.456806	0.728597	0.058492	0.95394
chr5	AC022431.1	55800462	55800899	4.23066	-0.413921	0.750581	0.0584956	0.95394
chr17	RP11-567L7.5	57477849	57480664	2.34085	0.374529	1.29642	0.0585149	0.95394
chr2	DPYSL5	27070615	27173219	2.50322	-0.499194	0.707502	0.0585924	0.95394
chr17	PCYT2	79858841	79869340	5.51329	-0.38253	0.767091	0.058645	0.95394
chr5	HRH2	175085033	175113245	5.67433	0.358789	1.28235	0.0587581	0.95394
chr2	SOWAHC	110371911	110376563	3.30662	0.306388	1.23661	0.0587672	0.95394
chr22	YPEL1	22051833	22090123	5.81731	0.228228	1.1714	0.0588224	0.95394
chr7	AC004967.7	97598317	97601566	1.2719	-0.438	0.738157	0.0588486	0.95394
chr3	HES1	193853934	193856521	4.32718	-0.313628	0.804616	0.0590439	0.95394
chr19	MRPL54	3762662	3768573	4.05736	-0.514852	0.699865	0.0590974	0.95394
chr12	CUX2	111471828	111788358	6.92363	0.351071	1.27551	0.0592604	0.95394
chr19	BCL2L12	50168823	50177173	3.5703	-0.369617	0.773988	0.0592677	0.95394
chr8	NKX2-6	23559964	23564111	2.70598	-0.349332	0.784947	0.0593703	0.95394
chr7	C7orf63	89874488	89940377	1.15582	0.51523	1.42922	0.0594522	0.95394
chr20	RP4-734P14.4	2447858	2489553	4.05606	-0.294725	0.815227	0.0594983	0.95394
chr15	DUT	48623208	48635570	5.42031	-0.395066	0.760454	0.0596918	0.95394
chr19	WDR62	36545783	36596008	4.89504	-0.402983	0.756293	0.0597622	0.95394
chr9	C9orf89	95858500	95875565	3.26308	-0.402606	0.756491	0.0597827	0.95394
chr3	HPS3	148847371	148891519	3.48955	0.403008	1.32226	0.0599314	0.95394
chrX	EDA	68835911	69259319	3.32474	-0.396815	0.759533	0.0600557	0.95394
chr6	TUBB	30687978	30693203	8.75173	-0.290277	0.817745	0.0601356	0.95394
chr16	CDH8	61681146	62070939	4.32144	0.358674	1.28225	0.0603424	0.95394
chr5	RP11-492A10.1	113824694	114004107	1.34806	-0.393235	0.76142	0.0604747	0.95394
chr3	FSTL1	120111140	120170100	8.50988	0.272764	1.20812	0.0605393	0.95394
chr19	DDX39A	14519631	14530192	4.7578	-0.345932	0.7868	0.0605967	0.95394
chr8	FDFT1	11653082	11696818	6.22291	-0.251254	0.840166	0.0606437	0.95394
chr3	EAF1-AS1	15477678	15493109	3.21632	0.452127	1.36806	0.0606503	0.95394
chr8	SCARA3	27491385	27534293	1.99201	0.445739	1.36201	0.0606733	0.95394
chr8	KCNV1	110975874	110988076	2.75077	0.494722	1.40905	0.0606765	0.95394
chrX	EFHC2	44007128	44202918	2.32754	0.446934	1.36314	0.0606769	0.95394
chr19	EPOR	11488236	11495018	4.88834	-0.310413	0.806411	0.0608297	0.95394
chr17	SLC25A19	73269073	73285591	2.61758	-0.462107	0.725925	0.0609099	0.95394
chr20	SMOX	4101627	4168394	2.02928	0.467562	1.38277	0.0609322	0.95394
chr8	TMEM55A	92006024	92053292	4.35014	-0.247204	0.842528	0.0609751	0.95394
chr5	CTB-46B19.2	138348336	138386892	2.73497	-0.384599	0.765992	0.0610441	0.95394
chr2	EEF1B2	207024309	207027652	6.71355	-0.336811	0.79179	0.0610845	0.95394
chr10	ZWINT	58116989	58121036	4.85064	-0.369699	0.773944	0.0611294	0.95394
chr12	TUBA1C	49582519	49667114	5.96828	-0.31312	0.804899	0.0612462	0.95394
chr17	FASN	80036214	80056208	6.58123	-0.345914	0.786809	0.0613259	0.95394
chr1	PRRX1	170631869	170708560	8.09712	0.357376	1.28109	0.0613278	0.95394
chr3	DOCK3	50712672	51421629	1.94583	0.477866	1.39268	0.0613473	0.95394
chr22	MPST	37415676	37425863	4.69924	-0.405462	0.754994	0.061413	0.95394
chr6	MPC1	166778407	166796486	6.55396	-0.370009	0.773777	0.0614493	0.95394
chr12	NOP2	6666029	6677857	4.10938	-0.261328	0.83432	0.061773	0.95394
chrX	FAM58A	152853377	152865500	3.00625	-0.402953	0.756309	0.0617852	0.95394
chr12	AC089999.1	113596556	113596917	2.90907	-0.546466	0.684695	0.0618017	0.95394
chr2	NCKAP5	133429374	134326034	2.72074	0.483908	1.39853	0.0618376	0.95394
chr4	PDGFRA	55095264	55164414	2.3469	0.529528	1.44346	0.0618888	0.95394
chrX	STARD8	67867508	67945684	1.68957	-0.518592	0.698053	0.0619524	0.95394
chrX	ASB11	15298053	15333778	5.47004	-0.334415	0.793106	0.0619718	0.95394
chr9	RP11-613M10.9	37588410	38068684	5.79895	-0.276699	0.825478	0.0623093	0.95394
chr1	SYTL1	27668513	27680421	1.29239	-0.525272	0.694828	0.0624318	0.95394
chr11	RP11-334E6.3	119243416	119252323	3.29786	0.398812	1.31842	0.0625894	0.95394
chr2	IGFBP2	217497551	217529159	5.40292	-0.435313	0.739533	0.0625989	0.95394
chr1	RP11-640M9.1	144456138	144521970	1.19347	0.43079	1.34797	0.0626738	0.95394
chr20	CTD-3184A7.4	62258580	62260177	0.766833	-0.718406	0.607769	0.0627547	0.95394
chr1	MIXL1	226411319	226414755	1.06126	0.559041	1.47329	0.0630927	0.95394
chr7	TTC26	138818490	138876732	2.81005	0.338822	1.26472	0.0631077	0.95394
chr11	AP000721.4	63742092	63755818	6.33463	-0.301991	0.811132	0.0631276	0.95394
chr6	HIST1H2AC	26124373	26139344	4.84575	0.311407	1.24092	0.0633424	0.95394
chr14	LGMN	93170152	93215047	5.95784	0.254755	1.19313	0.0633778	0.95394
chr1	APH1A	150237804	150241980	6.07878	-0.363194	0.777441	0.0633897	0.95394
chr2	HNRNPA1P66	63978831	63979764	0.460968	0.778287	1.71509	0.0633918	0.95394
chr9	RP11-216L13.17	139685831	139695047	4.8819	-0.323474	0.799143	0.0633919	0.95394
chr1	DPH2	44435672	44439041	4.11826	-0.283327	0.821694	0.0634422	0.95394
chr5	RAI14	34656342	34832732	8.07356	0.443504	1.3599	0.0634619	0.95394
chr20	TGIF2-C20orf24	35202956	35240787	5.1821	-0.29705	0.813915	0.0634787	0.95394
chr11	C11orf21	2316875	2324279	3.09206	-0.454	0.730016	0.0635025	0.95394
chr13	HMGB1	31032884	31191734	7.65485	-0.254407	0.838332	0.0635655	0.95394
chr4	GALNT7	174089904	174245118	4.59278	0.353914	1.27802	0.0636166	0.95394
chr8	EYA1	72109668	72274467	2.43369	0.393699	1.31376	0.0636779	0.95394
chr8	POP1	99129525	99172062	2.96809	-0.309244	0.807065	0.0636967	0.95394
chr12	COX6A1	120875893	120878545	6.14899	-0.391484	0.762345	0.0637576	0.95394
chr13	GPC6	93879095	95059655	6.49163	0.376388	1.29809	0.0637793	0.95394
chr6	PLEKHG1	150920999	151164799	3.35045	0.39262	1.31278	0.0638203	0.95394
chr5	PLK2	57749809	57756087	5.00997	-0.244638	0.844028	0.0638297	0.95394
chr11	SBF2-AS1	9779839	9832866	4.97243	0.283229	1.21692	0.0638548	0.95394
chr17	SERPINF1	1665253	1680868	2.38861	-0.321824	0.800058	0.0639701	0.95394
chr17	ST6GALNAC2	74559792	74583038	6.4307	-0.394238	0.760891	0.0639752	0.95394
chr1	TMEM56	95582894	95663163	7.69271	0.337154	1.26326	0.0640121	0.95394
chr19	SCAMP4	1905213	1926016	4.46594	-0.306533	0.808583	0.0640567	0.95394
chrX	GPRASP1	101906294	101914011	3.62922	0.345333	1.27044	0.0641029	0.95394
chr11	GALNT18	11292423	11643552	5.26232	0.262642	1.19967	0.0641072	0.95394
chr5	GDF9	132196873	132202576	4.91777	-0.392267	0.761931	0.0642335	0.95394
chr7	MBLAC1	99724317	99726118	0.934431	-0.582787	0.667673	0.0642586	0.95394
chr13	UBAC2-AS1	99848631	99852964	0.999259	0.519786	1.43374	0.0643668	0.95394
chr5	CTD-2161E19.1	86180048	86180698	1.92084	-0.431032	0.741731	0.0644355	0.95394
chr14	ADSSL1	105190523	105213662	5.03293	-0.273618	0.827242	0.0644811	0.95394
chr6	ME1	83920108	84140797	5.29404	0.244378	1.18458	0.0645043	0.95394
chr1	LSM10	36856839	36863493	3.92523	-0.358195	0.78014	0.0645183	0.95394
chr17	CTD-2020K17.3	43315395	43319101	0.453661	0.673119	1.59452	0.0645729	0.95394
chr17	COL1A1	48260650	48278993	6.56091	0.308292	1.23824	0.0646271	0.95394
chr1	RP11-20O24.4	109534878	109535489	3.99669	-0.433838	0.74029	0.0646915	0.95394
chr11	RP11-629G13.1	112830002	112834182	3.25135	0.540993	1.45497	0.0647197	0.95394
chr14	JDP2	75894419	75940814	3.39181	-0.388694	0.763821	0.0648225	0.95394
chr3	HESX1	57231944	57260549	0.255572	-0.690792	0.619514	0.0648365	0.95394
chr19	CELF5	3224701	3297074	0.667537	-0.66083	0.632514	0.0648913	0.95394
chr1	NR1I3	161199456	161208092	3.65463	-0.373404	0.771959	0.0650284	0.95394
chr11	KRTAP5-AS1	1592583	1620414	1.62727	0.436784	1.35358	0.0650409	0.95394
chr19	ANO8	17434032	17445638	4.73682	-0.287664	0.819227	0.0651034	0.95394
chr19	AC004447.2	19101702	19104419	4.14012	-0.341888	0.789008	0.0652061	0.95394
chr7	EXOC4	132937829	133751342	5.60744	0.292245	1.22454	0.0652165	0.95394
chr18	SNRPD1	19192228	19210417	4.69411	-0.332195	0.794327	0.0652829	0.95394
chr14	METTL17	21457929	21465189	4.81252	-0.297871	0.813452	0.065287	0.95394
chr6	RP11-632C17__A.1	118320138	118320611	3.41106	-0.312167	0.805431	0.0654659	0.95394
chr5	SGTB	64961755	65018862	4.1715	0.290553	1.22311	0.0656326	0.95394
chr11	TECTA	120971882	121062202	2.64104	0.480735	1.39545	0.0656349	0.95394
chr19	TRAPPC2P1	57874879	57876721	2.38362	-0.366652	0.77558	0.0657217	0.95394
chr7	AGFG2	100136834	100165842	3.65184	-0.348554	0.785371	0.0657506	0.95394
chr17	PROCA1	27030215	27038872	2.13474	-0.536964	0.68922	0.0659396	0.95394
chr15	NIPA1	23043277	23100005	5.17236	0.398311	1.31796	0.0659431	0.95394
chr4	ZNF876P	206399	249774	0.957698	-0.471406	0.721261	0.0659975	0.95394
chr5	SPEF2	35617946	35814713	2.97266	0.385727	1.30652	0.0660184	0.95394
chrX	RPL10	153618315	153637504	8.17858	-0.265498	0.831912	0.0660579	0.95394
chrX	FAM133A	92929012	92967273	2.56726	0.350514	1.27502	0.0660984	0.95394
chrY	CD24P4	21154353	21154595	3.15943	0.380607	1.30189	0.0661878	0.95394
chr14	RP11-488C13.5	77248083	77253067	4.5445	-0.3833	0.766682	0.0663289	0.95394
chr17	DHX40	57642886	57685706	5.35579	0.282654	1.21643	0.0665852	0.95394
chr19	PRMT1	50179043	50192286	6.43138	-0.309895	0.8067	0.0666917	0.95394
chr17	SLC25A11	4840425	4843546	6.86717	-0.394221	0.7609	0.0667084	0.95394
chr19	CTD-2192J16.15	12754089	12754733	4.13738	-0.278822	0.824264	0.0668155	0.95394
chr9	FAM78A	134133463	134151934	7.98239	-0.278637	0.824369	0.0668422	0.95394
chr21	KCNE1	35818988	35884573	2.05943	0.405375	1.32443	0.066941	0.95394
chr3	CP	148880197	148939842	1.28966	0.420592	1.33848	0.0669792	0.95394
chr1	GLRX2	193065598	193075244	3.18637	-0.34667	0.786397	0.0670408	0.95394
chr6	AARS2	44267391	44281063	4.42322	-0.268617	0.830115	0.0671493	0.95394
chr6	FANCE	35420138	35434880	3.47716	-0.337507	0.791408	0.0673127	0.95394
chr2	RNF103	86830516	86850989	6.34044	0.224515	1.16838	0.0674491	0.95394
chr8	GPR124	37641709	37702414	4.85907	0.247596	1.18723	0.0675857	0.95394
chr4	HMGB2	174252846	174256276	6.94211	-0.301649	0.811324	0.06773	0.95394
chr3	SLC25A26	66119285	66438540	4.82233	0.237405	1.17887	0.067782	0.95394
chr16	RPS15A	18792617	18801705	7.37794	-0.348146	0.785593	0.0678275	0.95394
chr9	UHRF2	6413151	6507054	4.87491	0.244624	1.18478	0.0679518	0.95394
chr6	MAD2L1BP	43597277	43608689	4.07368	-0.353517	0.782674	0.0679739	0.95394
chr17	MYO19	34851477	34899284	4.52367	-0.312097	0.80547	0.0679946	0.95394
chr1	OR2W3	248031277	248060449	0.728421	0.5396	1.45357	0.0682498	0.95394
chr4	RP11-626E13.1	186587039	186596571	5.29068	0.757392	1.69043	0.0682846	0.95394
chr1	MAP3K6	27681675	27693383	2.58972	-0.32486	0.798376	0.0683163	0.95394
chr11	RP11-111M22.3	76152382	76155700	3.49808	-0.344623	0.787514	0.0683192	0.95394
chr12	DDX11	31226779	31257725	3.03801	-0.448819	0.732642	0.0683455	0.95394
chr19	TMEM143	48835613	48867494	4.28213	-0.247585	0.842305	0.0684682	0.95394
chr6	ENPP4	46097730	46114436	4.9789	0.292603	1.22485	0.0685217	0.95394
chr14	ARID4A	58765103	58840605	4.81494	0.440724	1.35729	0.0685504	0.95394
chr3	SENP2	185300284	185351339	5.85806	0.248804	1.18822	0.0686169	0.95394
chr2	STON1	48756522	48826025	5.54851	0.40472	1.32383	0.0687019	0.95394
chr20	GMEB2	62218955	62258394	3.79308	-0.315297	0.803686	0.0688058	0.95394
chr19	DNAJB1	14625582	14640582	5.78183	-0.242533	0.84526	0.0688219	0.95394
chr2	UBE2F-SCLY	238875656	239008053	5.10221	-0.228493	0.853526	0.0689873	0.95394
chr12	U47924.31	7052671	7053767	4.6499	-0.416047	0.749475	0.0690287	0.95394
chr1	AMIGO1	110046797	110052360	4.81395	0.27117	1.20679	0.0690592	0.95394
chr19	AC010646.3	17346749	17366257	2.82763	-0.399206	0.758275	0.0691591	0.95394
chr3	MCCC1-AS1	182734043	182735596	1.7725	-0.391049	0.762575	0.0692473	0.95394
chr7	CAV1	116164839	116201233	7.19046	0.241619	1.18232	0.0693632	0.95394
chr17	C1QBP	5336097	5352150	6.1429	-0.305831	0.808976	0.0694004	0.95394
chr16	RP11-231C14.3	29437121	29465435	2.04501	-0.352746	0.783092	0.0694036	0.95394
chr11	PIWIL4	94277006	94354587	0.893247	0.487373	1.40189	0.069682	0.95394
chrX	TMSB15A	101768604	101771712	2.47206	-0.406179	0.754619	0.0696993	0.95394
chr9	WDR34	131395940	131419066	5.04118	-0.400539	0.757575	0.0697249	0.95394
chr14	NUDT14	105639275	105647660	3.79677	-0.508481	0.702962	0.0699398	0.95394
chr5	CTB-63M22.1	165809310	165809604	4.37728	-0.46132	0.726321	0.0700478	0.95394
chr17	RTN4RL1	1837971	1928639	2.76332	-0.429613	0.742461	0.0700502	0.95394
chr8	CTD-2517M22.17	145737950	145739056	0.382233	-0.645082	0.639456	0.0701595	0.95394
chr19	RPS15	1438358	1440583	6.53975	-0.343536	0.788107	0.0701948	0.95394
chr9	CAAP1	26840683	26892802	4.22673	-0.236634	0.848723	0.0702515	0.95394
chr19	AC002116.8	36499540	36505137	2.58716	-0.406923	0.75423	0.0702746	0.95394
chr11	BSCL2	62457747	62477317	4.64715	-0.272844	0.827686	0.0704201	0.95394
chr19	RDH13	55550476	55582659	5.45441	-0.28674	0.819753	0.0704627	0.95394
chr17	RASL10B	34058668	34070540	5.73618	-0.311836	0.805616	0.070723	0.95394
chr7	ATP5J2	99046098	99063954	6.70916	-0.316833	0.80283	0.070731	0.95394
chr3	PARP9	122246771	122283424	2.79697	0.422318	1.34008	0.0708046	0.95394
chr22	SCO2	50961997	50964868	3.42001	-0.401206	0.757225	0.0708079	0.95394
chr3	ARHGEF3	56761446	57113357	3.95349	0.361633	1.28488	0.0708829	0.95394
chr6	UQCC2	33662070	33679504	5.37328	-0.378476	0.76925	0.0708934	0.95394
chr1	DVL1	1270656	1284730	4.9143	-0.367495	0.775127	0.0709235	0.95394
chr11	TSKU	76493295	76509198	2.861	-0.319447	0.801377	0.0709479	0.95394
chr1	ACTN2	236849754	236927931	11.2381	0.246104	1.186	0.0710392	0.95394
chrX	COX7B	77154935	77162870	7.63593	-0.392292	0.761918	0.0711833	0.95394
chr19	ZNF628	55987699	55995854	1.89343	-0.550633	0.682721	0.0712527	0.95394
chr16	ZNF469	88493879	88507165	4.66724	0.39759	1.31731	0.0714638	0.95394
chr6	RP11-444E17.6	44240931	44346694	1.2505	-0.424972	0.744853	0.0715035	0.95394
chr17	RAD51D	33426811	33448541	3.38086	-0.312592	0.805194	0.0716235	0.95394
chr19	CTC-444N24.11	57815673	57819930	4.56178	-0.36882	0.774416	0.0716328	0.95394
chr9	ZNF169	97021593	97063736	1.65542	0.40451	1.32364	0.071789	0.95394
chr17	NT5M	17206649	17250977	3.177	-0.564121	0.676367	0.0718581	0.95394
chr8	DGAT1	145539954	145550573	4.52639	-0.331763	0.794565	0.0718777	0.95394
chr1	HIST3H2A	228645065	228645560	1.95462	-0.381682	0.767542	0.0718967	0.95394
chr18	C18orf32	47008028	47013622	6.15204	-0.301939	0.811162	0.0719113	0.95394
chr2	LTBP1	33172039	33624576	8.7379	0.318982	1.24745	0.0719467	0.95394
chr21	CBR1	37442239	37445464	3.02226	-0.315924	0.803337	0.0720857	0.95394
chr3	AC018816.3	4855978	4928977	1.69748	0.47526	1.39017	0.0721178	0.95394
chr2	AC073834.3	178467817	178483300	0.81864	0.557021	1.47123	0.0722131	0.95394
chr20	FRG1B	29611857	29634010	3.58018	0.2623	1.19939	0.0722496	0.95394
chr9	C9orf116	138387027	138393580	1.39546	-0.521156	0.696813	0.0723979	0.95394
chr20	RPS21	60962172	60963576	5.65609	-0.445595	0.734282	0.0724258	0.95394
chr22	GCAT	38203912	38213183	4.81147	-0.338438	0.790897	0.072459	0.95394
chr12	RPS2P5	118683877	118684807	1.73329	-0.421788	0.746499	0.0724955	0.95394
chr9	SLC44A1	108006903	108201452	4.80829	0.296282	1.22798	0.0725084	0.95394
chr5	PTTG1	159848829	159855748	5.29512	-0.509737	0.70235	0.0725897	0.95394
chr19	RPS11	49999622	50002946	7.88942	-0.336384	0.792024	0.0726862	0.95394
chr17	FAM211A-AS1	16342136	16381992	7.66552	-0.301254	0.811547	0.0728604	0.95394
chr1	MRPS15	36921319	36930038	5.2574	-0.340592	0.789717	0.0730234	0.95394
chr11	RP11-466H18.1	16996240	16996560	3.72581	-0.480443	0.716758	0.0730801	0.95394
chr10	TTC40	134621896	134756327	2.01851	-0.382375	0.767173	0.0731892	0.95394
chr19	ZNF225	44616334	44637027	2.57304	0.431425	1.34856	0.073244	0.95394
chr16	RP11-67A1.2	68111243	68156174	1.73835	0.441213	1.35775	0.0733706	0.95394
chr1	STMN1	26210672	26233482	8.21639	-0.294876	0.815143	0.0734298	0.95394
chr7	UBE2H	129470572	129592789	9.05887	0.251891	1.19077	0.0734383	0.95394
chr19	ZNF230	44507100	44518078	1.68385	0.346945	1.27186	0.073471	0.95394
chr11	SPATA19	133710526	133715433	0.826652	-0.63414	0.644325	0.0735105	0.95394
chr9	RPL35	127620159	127624260	6.63724	-0.41057	0.752326	0.0735398	0.95394
chr13	ELF1	41506056	41635576	4.71402	0.32668	1.25412	0.0735784	0.95394
chr15	CTD-3092A11.2	30780166	30782516	1.03298	-0.45167	0.731196	0.0736335	0.95394
chr3	WDR53	196281056	196295545	2.12728	-0.33761	0.791351	0.0737043	0.95394
chr8	RPL30	99037079	99058697	7.62852	-0.314564	0.804094	0.0737337	0.95394
chr12	RPL14P1	63359095	63359764	3.44363	-0.301965	0.811147	0.0738012	0.95394
chr15	PIF1	65107831	65117867	2.03258	-0.616262	0.652359	0.0738472	0.95394
chr19	DAZAP1	1407568	1435719	6.15412	-0.306163	0.80879	0.0739176	0.95394
chr12	PIANP	6802958	6809966	1.00843	0.463769	1.37914	0.0739838	0.95394
chr15	TRIM69	45021186	45060027	6.04795	-0.208267	0.865577	0.0740525	0.95394
chr17	CACNB1	37329709	37353956	4.41634	-0.291092	0.817283	0.0741175	0.95394
chr20	SNRPB	2442280	2451499	5.28574	-0.371139	0.773172	0.0741463	0.95394
chr1	GSTM4	110198703	110208118	5.39763	-0.265609	0.831847	0.0742174	0.95394
chr16	NOB1	69775770	69788843	3.7057	-0.276037	0.825856	0.0742978	0.95394
chr9	BRINP1	121915736	122131745	1.96497	-0.416461	0.749261	0.0743022	0.95394
chr2	CENPO	25016005	25045245	4.63014	-0.252802	0.839265	0.0744382	0.95394
chr7	NDUFB2-AS1	140395136	140396877	5.00482	-0.319896	0.801128	0.0744943	0.95394
chr17	RPL27	41150290	41154976	7.44403	-0.33046	0.795283	0.0745345	0.95394
chr6	HMGA1	34204650	34214008	5.18488	-0.365677	0.776105	0.0745377	0.95394
chr6	COX7A2	75947391	75960039	6.86736	-0.422373	0.746196	0.0747893	0.95394
chr11	APIP	34874641	34938046	4.07485	-0.350976	0.784054	0.0748741	0.95394
chr16	MMP2	55423612	55540603	4.08411	0.349017	1.27369	0.0749015	0.95394
chr18	AC139100.2	77905807	77936315	0.676166	0.596678	1.51223	0.0749302	0.95394
chr21	LINC00649	35287838	35349992	5.13157	-0.271278	0.828585	0.0749943	0.95394
chr12	MMAB	109991542	110011679	4.64824	-0.264739	0.832349	0.0750705	0.95394
chr3	EAF1	15468862	15484120	3.91308	0.311586	1.24107	0.0751947	0.95394
chr3	PLCXD2	111393523	111565294	0.516618	0.863505	1.81945	0.0752163	0.95394
chr17	GAS7	9813926	10101868	4.6225	0.380512	1.3018	0.0753309	0.95394
chr22	RAB36	23487513	23506537	1.71712	0.414051	1.33242	0.0753437	0.95394
chr13	STARD13	33677272	33924767	4.34848	0.36853	1.29104	0.0753685	0.95394
chr5	BRIX1	34915481	34926101	4.3594	-0.268412	0.830233	0.075515	0.95394
chr1	CKS1B	154947129	154951725	4.61421	-0.418035	0.748443	0.0755393	0.95394
chr22	KREMEN1	29469066	29564321	6.40359	0.243829	1.18413	0.0755947	0.95394
chr2	KLHL41	170366212	170382772	6.99498	0.258284	1.19605	0.075712	0.95394
chr11	RPS6KA4	64126620	64139687	4.38545	-0.376331	0.770395	0.0757785	0.95394
chr12	CCDC42B	113587663	113597081	3.06596	-0.501174	0.706531	0.0757862	0.95394
chr8	EIF4EBP1	37887859	37917883	4.2064	-0.523381	0.695739	0.0758598	0.95394
chr9	SEMA4D	91975702	92113045	5.30562	0.212175	1.15843	0.0758602	0.95394
chr15	COMMD4	75628232	75634268	4.60682	-0.441387	0.736426	0.0759041	0.95394
chr4	TBC1D9	141541919	141677274	5.7263	0.263912	1.20073	0.0759332	0.95394
chr12	RP11-620J15.3	58325311	58329958	2.67382	-0.456283	0.728862	0.0759501	0.95394
chr7	CDCA7L	21940518	21985702	5.22629	-0.269064	0.829858	0.0759744	0.95394
chr14	RP11-468E2.5	24608654	24609653	1.47298	-0.495996	0.709072	0.0761736	0.95394
chr11	RP11-121L10.3	90015728	90017340	3.59264	-0.36239	0.777875	0.0762031	0.95394
chr5	ITGA1	52083730	52255040	4.13942	0.668819	1.58977	0.0762161	0.95394
chr11	NDUFS8	67798084	67804111	5.94447	-0.427717	0.743437	0.0763641	0.95394
chr12	PHB2	7074490	7079988	6.96241	-0.334838	0.792873	0.0764107	0.95394
chr4	MAEA	1283639	1333935	5.57983	-0.251621	0.839952	0.0764719	0.95394
chrX	VDAC1P1	80184999	80185846	1.6836	-0.348727	0.785277	0.0764866	0.95394
chr19	CTD-3148I10.9	49966009	49989488	1.67559	-0.506447	0.703954	0.0765038	0.95394
chr22	CITF22-1A6.3	50295876	50298224	3.19125	-0.296893	0.814003	0.0765683	0.95394
chr6	ABT1	26597180	26600278	3.56505	-0.273505	0.827307	0.0766061	0.95394
chr15	RCCD1	91498100	91506349	3.7927	-0.273852	0.827108	0.0766306	0.95394
chr7	TES	115850547	115898837	5.54357	0.25429	1.19275	0.0766654	0.95394
chr4	TENM3	183065140	183724177	4.14104	0.425245	1.3428	0.0767708	0.95394
chr13	DLEU2	50601269	50699856	1.99382	-0.482501	0.715736	0.0767756	0.95394
chr1	PADI2	17393256	17445948	1.89154	0.422604	1.34034	0.0767989	0.95394
chr3	ATG3	112251356	112280893	4.92704	-0.244528	0.844092	0.0768096	0.95394
chr1	PMF1	156182784	156212874	5.19389	-0.373873	0.771708	0.0768756	0.95394
chr5	FAM13B	137273649	137387650	6.02123	0.375317	1.29712	0.07691	0.95394
chr6	GRIK2	101846664	102517958	2.25754	0.483765	1.39839	0.0769638	0.95394
chr3	SEMA3G	52467069	52479101	1.2026	0.510227	1.42427	0.0772013	0.95394
chr22	UQCRFS1P1	40271293	40272119	3.96904	-0.294007	0.815634	0.0772362	0.95394
chr19	DUS3L	5784843	5791249	3.33498	-0.385815	0.765347	0.0772653	0.95394
chr19	AC005775.2	490046	507813	2.05879	-0.494402	0.709856	0.0773158	0.95394
chr17	YPEL2	57409050	57479090	6.96921	0.311757	1.24122	0.0773612	0.95394
chr6	DDR1	30844198	30867933	7.31587	0.249389	1.1887	0.077379	0.95394
chr1	STK40	36805225	36851497	5.55627	-0.257985	0.836255	0.0773815	0.95394
chr17	INCA1	4891425	4900905	1.91525	-0.360518	0.778885	0.0774424	0.95394
chr8	C8orf82	145751117	145754516	4.20284	-0.371754	0.772842	0.0775219	0.95394
chr11	TSPAN4	842808	867116	4.7225	-0.379523	0.768692	0.0777998	0.95394
chr7	FAM115B	143295133	143305111	2.38169	0.543467	1.45747	0.0778467	0.95394
chrX	USP27X	49644470	49647166	2.26026	0.310369	1.24003	0.0779965	0.95394
chr7	PILRA	99965153	99997719	1.3874	-0.48709	0.713463	0.0781672	0.95394
chr3	HMGB1P5	22423310	22424420	3.87967	-0.291972	0.816785	0.0782208	0.95394
chr11	HYLS1	125753509	125770543	2.11443	-0.369841	0.773868	0.0784432	0.95394
chr17	AKAP1	55162453	55198710	6.15936	-0.237658	0.848121	0.0784519	0.95394
chr16	VKORC1	31102163	31107301	4.33083	-0.318503	0.801902	0.0785906	0.95394
chr9	FAM95B1	42466317	42474239	1.31575	-0.486704	0.713654	0.0786001	0.95394
chr1	SARS	109756540	109780791	6.17234	-0.211486	0.863647	0.0786127	0.95394
chr19	CCDC151	11531272	11546603	2.3057	-0.367126	0.775326	0.0786522	0.95394
chrX	SYTL5	37865835	37988072	6.83909	0.381001	1.30224	0.0786727	0.95394
chr22	SLC25A1	19163095	19166343	4.36387	-0.323663	0.799039	0.0787082	0.95394
chr16	ZNF597	3486104	3493542	2.6708	0.584973	1.50001	0.0787507	0.95394
chr2	TTC31	74710200	74722013	3.7294	-0.270206	0.829201	0.0787825	0.95394
chr18	LDLRAD4	13217497	13652754	7.07615	0.436497	1.35331	0.0788057	0.95394
chr1	RP11-126K1.8	151313124	151314442	2.76068	-0.308588	0.807432	0.0788915	0.95394
chr5	RP11-506H20.1	54529762	54591029	0.730384	0.656375	1.57612	0.0791202	0.95394
chr15	GPR176	40091233	40213093	2.58267	0.382917	1.30398	0.0792121	0.95394
chr5	PCDHB16	140560980	140565793	2.77845	0.3762	1.29792	0.0792264	0.95394
chr16	CENPN	81040103	81066719	4.8749	-0.271005	0.828742	0.0792652	0.95394
chr20	NINL	25433341	25566153	5.04298	-0.247618	0.842286	0.0793454	0.95394
chr4	ELOVL6	110967002	111120355	4.23357	-0.283967	0.821329	0.0796968	0.95394
chr8	MYC	128747680	128753674	0.599009	-0.469029	0.722451	0.0797192	0.95394
chr19	ZNF606	58488421	58514717	4.41122	0.29726	1.22881	0.0797598	0.95394
chr20	TMEM74B	1161205	1166059	0.721566	-0.588911	0.664844	0.0798665	0.95394
chr15	RP11-473C18.3	43476277	43477339	0.677595	-0.554032	0.681114	0.0798991	0.95394
chr1	NEK7	198126093	198291550	8.11574	0.270681	1.20638	0.07994	0.95394
chr22	AL022476.2	43434591	43448372	0.996266	-0.630142	0.646113	0.0799985	0.95394
chr9	RP11-228B15.4	130578345	130584799	2.41947	0.365968	1.28875	0.0800203	0.95394
chr14	SOS2	50583847	50698276	6.17991	0.309848	1.23958	0.0800246	0.95394
chr18	TIMM21	71815746	71826197	5.29312	-0.208063	0.865699	0.080045	0.95394
chr1	RP11-421L21.3	101491434	101552821	3.18955	-0.288937	0.818505	0.0801121	0.95394
chr10	GRID1	87359312	88126250	4.56821	0.318037	1.24663	0.0801439	0.95394
chr12	RAD51AP1	4647950	4669214	3.32301	-0.413241	0.750935	0.0801694	0.95394
chr13	TPT1	45911008	45915505	9.8324	-0.258919	0.835714	0.0802036	0.95394
chr2	RPS7	3622795	3628509	7.04672	-0.304475	0.809737	0.0802094	0.95394
chr5	AC005592.1	142125165	142140563	3.0796	0.292639	1.22488	0.080327	0.95394
chr7	POT1	124462440	124570037	3.90455	0.305106	1.23551	0.0803966	0.95394
chrX	GRIA3	122318006	122624766	1.70353	0.493626	1.40798	0.0804463	0.95394
chr5	TGFBI	135364584	135399507	3.10349	-0.643536	0.640142	0.0804544	0.95394
chr12	NDUFA12	95290831	95397546	6.01766	-0.285254	0.820597	0.0804696	0.95394
chr2	FMNL2	153191751	153506348	4.03996	0.322801	1.25076	0.0805977	0.95394
chr3	XXcos-LUCA11.5	50388323	50405354	2.97505	-0.305712	0.809043	0.08061	0.95394
chr5	PCDHB15	140625147	140627799	1.70792	0.448131	1.36427	0.0811254	0.95394
chr4	PALLD	169418217	169849608	9.80558	0.326371	1.25386	0.0811474	0.95394
chr2	EFEMP1	56093102	56151274	2.48538	-0.429369	0.742586	0.0812293	0.95394
chr2	GALNT5	158114110	158170723	4.44044	0.5014	1.41559	0.0812604	0.95394
chr3	SLC25A38	39424839	39438842	4.49211	-0.266736	0.831198	0.0813024	0.95394
chr22	PHF5A	41855721	41864729	3.68809	-0.288358	0.818833	0.0813879	0.95394
chr4	PAICS	57301907	57327534	6.96758	-0.233166	0.850766	0.0814049	0.95394
chr17	ELP5	7154735	7163259	5.25741	-0.314544	0.804105	0.0814158	0.95394
chr16	CCDC113	58265061	58317740	3.05067	0.394269	1.31428	0.0814707	0.95394
chr19	AC011484.1	46997765	46999755	0.735981	0.617999	1.53475	0.0814991	0.95394
chr2	NIF3L1	201754050	201768655	4.02008	-0.260619	0.83473	0.0816393	0.95394
chr7	GLCCI1	8008425	8133902	4.48699	0.306486	1.23669	0.0816408	0.95394
chr11	SWAP70	9685624	9774538	5.44896	0.261278	1.19854	0.0816931	0.95394
chr7	BBS9	33168856	33645680	3.58207	0.352518	1.27679	0.081862	0.95394
chr10	EIF5AL1	81272357	81276188	2.4353	-0.31786	0.802259	0.081872	0.95394
chr14	CDKN3	54863567	54886936	3.37789	-0.438204	0.738053	0.0820065	0.95394
chr19	LMNB2	2427636	2456994	6.08118	-0.306957	0.808345	0.082015	0.95394
chr12	C12orf57	7052141	7055166	5.12963	-0.427041	0.743786	0.0820489	0.95394
chr1	ANKRD13C	70726271	70820417	4.52435	0.248488	1.18796	0.0823109	0.95394
chr1	AUNIP	26158414	26185903	4.97183	-0.20764	0.865953	0.0823487	0.95394
chr16	PARN	14529558	14726585	5.33581	0.220198	1.16489	0.0824383	0.95394
chr2	EIF5B	99953816	100017789	7.68189	0.233339	1.17555	0.0825313	0.95394
chr5	CTD-2287O16.1	115387607	115387986	2.63907	-0.394168	0.760928	0.0826349	0.95394
chr19	TMEM38A	16771938	16800840	5.91461	-0.255991	0.837412	0.0826705	0.95394
chr11	SCUBE2	9041071	9159661	1.09026	0.520133	1.43409	0.0826735	0.95394
chr19	ZNF426	9638667	9649303	3.65809	0.425706	1.34323	0.0827084	0.95394
chr13	IFT88	21140585	21265503	4.29311	0.247871	1.18745	0.0827334	0.95394
chrX	PDZD11	69506445	69510364	4.77989	-0.269927	0.829362	0.0827855	0.95394
chr3	RPL32	12875984	12883087	8.377	-0.355138	0.781795	0.0828561	0.95394
chr10	RPP30	92631473	92668312	4.20462	-0.280195	0.82348	0.0828591	0.95394
chr1	IFI16	158969758	159024945	3.39267	0.323734	1.25157	0.0829028	0.95394
chr19	MRPS12	39421188	39423802	4.81512	-0.422644	0.746056	0.0829731	0.95394
chr12	KRT7	52626304	52645970	0.765465	-0.750066	0.594576	0.0830076	0.95394
chr16	MIR4721	28855240	28855328	3.60689	-0.307683	0.807938	0.0830217	0.95394
chr7	AC144652.1	155087628	155089251	0.44393	-0.537754	0.688843	0.0831398	0.95394
chr10	AVPI1	99437181	99447080	2.96816	-0.32082	0.800615	0.0831945	0.95394
chr19	LTBP4	41098789	41135725	4.89413	-0.339782	0.79016	0.0832552	0.95394
chr16	FAM96B	66965959	66968326	6.09463	-0.388778	0.763776	0.0834146	0.95394
chr2	PLB1	28680012	28866654	0.440045	0.578238	1.49303	0.0834837	0.95394
chr8	CTD-3065J16.6	145104030	145106423	1.11174	-0.617968	0.651588	0.083523	0.95394
chr16	CX3CL1	57406370	57418960	1.97973	-0.387853	0.764266	0.0835726	0.95394
chr15	IQCH-AS1	67695957	67814182	2.70499	-0.297645	0.813579	0.083752	0.95394
chr11	ARAP1	72396114	72504644	4.96094	-0.273268	0.827443	0.0838546	0.95394
chr19	GMIP	19740285	19754476	1.50344	0.401847	1.3212	0.0838655	0.95394
chr11	PC	66615704	66725847	4.175	-0.392448	0.761836	0.0839964	0.95394
chr1	CTTNBP2NL	112938803	113006078	5.08315	0.326816	1.25424	0.0842398	0.95394
chr5	PCDHB13	140593509	140596993	0.946382	0.683732	1.60629	0.0842431	0.95394
chr17	RAC3	79989500	79992080	3.38942	-0.455005	0.729507	0.0842468	0.95394
chr9	GBA2	35736863	35749983	7.14046	-0.218677	0.859353	0.084285	0.95394
chr15	DNM1P47	102291235	102334505	1.97925	0.53606	1.45001	0.0844123	0.95394
chr16	HAGHL	776936	785525	4.21223	-0.482148	0.715911	0.0844271	0.95394
chr5	OXCT1	41730167	41870621	7.73419	0.321485	1.24962	0.0844525	0.95394
chr1	RP4-639F20.1	95393122	95428826	4.18257	0.280969	1.21501	0.0847938	0.95394
chr1	TPI1P1	77165474	77166223	3.15333	-0.305025	0.809428	0.0848208	0.95394
chrX	NAP1L2	72432135	72434684	3.61991	0.300278	1.23138	0.0848356	0.95394
chr22	ARHGAP8	45098355	45258665	2.08556	-0.336189	0.792131	0.0848947	0.95394
chr15	AC124309.1	23888695	23890979	1.91586	-0.380458	0.768194	0.0849187	0.95394
chr7	SUMF2	56131695	56148363	5.10797	-0.368555	0.774558	0.0849424	0.95394
chr2	RPL31	101618177	101640494	8.0476	-0.3237	0.799018	0.0849835	0.95394
chr16	AC009120.5	74347235	74349532	1.41267	-0.547798	0.684063	0.0850103	0.95394
chr8	DDHD2	38082736	38133076	5.97523	0.313936	1.24309	0.0851648	0.95394
chrX	EEF1B2P3	24806509	24807186	2.1775	-0.39418	0.760921	0.0852247	0.95394
chr8	DLC1	12940870	13373167	7.98553	0.278149	1.21264	0.0852838	0.95394
chr15	SLC24A5	48413169	48434869	3.71944	-0.27406	0.826989	0.0854599	0.95394
chr11	MRPL48	73498361	73576178	3.59876	-0.401638	0.756998	0.085533	0.95394
chr5	UQCRQ	132202252	132203723	6.96213	-0.405274	0.755093	0.0855522	0.95394
chr11	RHOD	66824289	66839484	4.71489	-0.394811	0.760589	0.0856006	0.95394
chr19	PLAUR	44150247	44174699	0.926849	-0.648597	0.6379	0.0857468	0.95394
chr8	FZD3	28351729	28431775	5.23242	0.374024	1.29596	0.0858188	0.95394
chr15	HNRNPLP2	34781203	34782772	1.90997	-0.309392	0.806982	0.085833	0.95394
chr3	KLF15	126061478	126076285	1.94431	-0.360047	0.779139	0.0859255	0.95394
chr5	RP11-889L3.1	177482605	177483195	0.912875	-0.534985	0.690166	0.0859503	0.95394
chr11	WDR74	62599814	62609281	3.81176	-0.364844	0.776553	0.0859529	0.95394
chr4	BBS7	122745595	122791652	3.69008	0.34109	1.26671	0.0859621	0.95394
chr8	RAB11FIP1	37716136	37756985	5.08116	0.293751	1.22582	0.0861193	0.95394
chr17	EMC6	3572109	3572962	4.21198	-0.359628	0.779366	0.0863802	0.95394
chr3	ALS2CL	46710487	46735194	3.43279	0.466516	1.38177	0.0864203	0.95394
chr20	ACSS2	33459949	33515769	6.66686	-0.220246	0.858419	0.0864645	0.95394
chr19	GPX4	1103936	1106787	6.57586	-0.404075	0.755721	0.0867007	0.95394
chr1	RP11-353N4.6	149575482	149616786	3.02796	0.387352	1.30799	0.0867869	0.95394
chr7	ACN9	96745902	96811075	3.41181	-0.327555	0.796886	0.0870111	0.95394
chr21	C21orf58	47720095	47743789	3.52713	-0.381959	0.767395	0.0870189	0.95394
chr11	B4GALNT4	369796	382116	2.70615	-0.492173	0.710953	0.0870557	0.95394
chr11	B3GAT1	134248398	134281812	0.528152	-0.495271	0.709429	0.087125	0.95394
chr2	SCLY	238969530	239008054	3.58827	-0.255272	0.837829	0.0871252	0.95394
chr11	AIP	67250512	67258574	5.00063	-0.375709	0.770726	0.0871367	0.95394
chr20	PLCB1	8112824	8949003	2.57732	0.523254	1.43719	0.0873021	0.95394
chr10	OTUD1	23728198	23731308	4.93939	0.253697	1.19226	0.0873425	0.95394
chr9	RPS6	19375713	19380252	8.33447	-0.324506	0.798572	0.0873454	0.95394
chr2	RPS4XP5	63869589	63871172	1.09974	0.667723	1.58856	0.0873786	0.95394
chr9	SLC27A4	131102925	131123749	4.6518	-0.297271	0.81379	0.0874007	0.95394
chr1	PRKAB2	146626685	146644129	6.57738	0.329906	1.25693	0.0874642	0.95394
chr3	RP11-432B6.3	159945241	160167617	4.79517	0.437362	1.35413	0.0874668	0.95394
chr19	LSM7	2321516	2328619	3.55946	-0.429632	0.742451	0.0874782	0.95394
chr20	PHACTR3	58152564	58422766	0.744629	-0.593682	0.66265	0.0874964	0.95394
chr13	RAP2A	98086476	98121382	5.95948	0.279502	1.21378	0.0875212	0.95394
chr1	ELOVL1	43829068	43833696	4.41272	-0.271475	0.828472	0.0876095	0.95394
chr16	RABEP2	28915742	28947847	4.6465	-0.3593	0.779543	0.0876128	0.95394
chr15	C15orf38	90443159	90456188	4.68099	0.240828	1.18167	0.0876134	0.95394
chr15	MAGEL2	23888691	23891175	1.96847	-0.375897	0.770626	0.087658	0.95394
chr20	FERMT1	6055492	6104191	4.42616	0.377451	1.29904	0.087673	0.95394
chr6	SLC22A23	3269196	3457256	6.56297	0.27695	1.21163	0.0876852	0.95394
chrX	DNASE1L1	153629579	153640449	5.01828	-0.287368	0.819395	0.0877153	0.95394
chr19	HSD17B14	49316274	49339935	3.0545	-0.617572	0.651767	0.0879112	0.95394
chr7	ATP5J2-PTCD1	99017372	99063820	6.40197	-0.264942	0.832232	0.0879219	0.95394
chr4	LARP1B	128982423	129144086	4.88482	0.292267	1.22456	0.0880267	0.95394
chr17	C1QTNF1	77018896	77045870	2.45521	-0.469883	0.722023	0.0882146	0.95394
chr3	MAPKAPK3	50648951	50686720	6.45799	-0.239194	0.847218	0.0883429	0.95394
chr12	PXMP2	133264192	133297276	4.23497	-0.285935	0.82021	0.0883583	0.95394
chr14	NPC2	74942895	74960880	6.56806	-0.284264	0.82116	0.0884156	0.95394
chr21	ADAMTS5	28290231	28338832	1.04562	0.672257	1.59356	0.0885392	0.95394
chr8	RP11-360L9.7	41397900	41402563	2.8298	-0.389721	0.763277	0.0885705	0.95394
chr7	CCDC136	128430811	128462186	1.7478	0.452815	1.36871	0.0886334	0.95394
chr19	RNF126	647526	663277	4.0389	-0.30721	0.808203	0.0886829	0.95394
chr6	CPNE5	36708552	36807778	6.6147	-0.349874	0.784653	0.0887056	0.95394
chr2	BCL2L11	111876955	111926024	4.39286	0.263713	1.20056	0.0887914	0.95394
chr3	LZTFL1	45864808	45957534	3.35649	0.260251	1.19769	0.0888817	0.95394
chr6	EEF1E1-BLOC1S5	8015959	8102763	3.55443	-0.291471	0.817068	0.0891201	0.95394
chr16	AC009065.1	2303738	2312343	4.8145	-0.234868	0.849762	0.0891402	0.95394
chr7	SEMA3D	84624869	84816171	1.70572	0.513642	1.42765	0.0891437	0.95394
chr12	FOXM1	2966847	2986206	4.79923	-0.376869	0.770107	0.0892748	0.95394
chr19	PPAN-P2RY11	10216899	10225456	3.67927	-0.359277	0.779555	0.0893173	0.95394
chr12	RPLP0	120634489	120639038	8.38032	-0.305987	0.808889	0.0893556	0.95394
chr3	NDUFB4	120315156	120321347	6.56628	-0.300992	0.811694	0.08938	0.95394
chr5	PAM	102089685	102366809	10.8591	0.299833	1.231	0.0893881	0.95394
chr14	LRP10	23340822	23350789	6.56702	0.229811	1.17268	0.0894052	0.95394
chr11	ELMOD1	107461817	107537505	0.637065	-0.428172	0.743203	0.08945	0.95394
chr19	CTC-490E21.12	41307202	41404187	2.21697	-0.350824	0.784136	0.0894753	0.95394
chr5	RHOBTB3	95049226	95160087	8.44958	0.412018	1.33055	0.0896395	0.95394
chr18	RP11-108P20.1	56419380	56421709	1.84783	-0.467484	0.723225	0.0896491	0.95394
chr6	USP45	99880190	99969604	3.91433	0.38092	1.30217	0.0896894	0.95394
chr7	PMS2P5	74306894	74366314	0.929357	-0.414995	0.750022	0.0897002	0.95394
chr5	MRPL36	1798500	1801480	3.97052	-0.386777	0.764837	0.0898082	0.95394
chr19	B9D2	41860326	41870078	1.33582	-0.435347	0.739516	0.0899188	0.95394
chr10	FGFBP3	93666346	93669240	1.33455	-0.446466	0.733838	0.0899309	0.95394
chr19	AC005559.2	615886	617159	0.946684	-0.614164	0.653308	0.0899313	0.95394
chr18	ARHGAP28	6729717	6915715	3.14562	0.418099	1.33617	0.0899873	0.95394
chr1	ARV1	231114727	231136341	4.27433	-0.238344	0.847718	0.0900154	0.95394
chr1	LPAR3	85277285	85358896	4.20165	0.241257	1.18202	0.0900268	0.95394
chr2	ITGAV	187454792	187545628	9.13826	0.42091	1.33877	0.0901867	0.95394
chr1	FAM63A	150969025	150980851	5.62476	0.21367	1.15963	0.0902553	0.95394
chr20	PCIF1	44563267	44576662	4.88611	-0.232863	0.850945	0.0903414	0.95394
chr3	COL8A1	99357319	99518070	2.31894	0.485198	1.39978	0.0903952	0.95394
chr11	WNT11	75897369	75921780	2.56818	-0.507175	0.703599	0.0906084	0.95394
chr1	YBX1	43148098	43168020	8.91398	-0.248356	0.841855	0.0907135	0.95394
chr4	FAM47E-STBD1	77172886	77232752	6.2973	0.238483	1.17975	0.0908134	0.95394
chr1	ZNF697	120162045	120190396	4.65014	0.320941	1.24915	0.0908206	0.95394
chr4	TBC1D1	37892708	38140796	6.33979	0.236711	1.1783	0.0908466	0.95394
chr9	PCAT7	97317351	97330409	2.07088	0.420268	1.33818	0.0908554	0.95394
chr3	PRKAR2A	48782030	48885279	7.02294	0.3316	1.25841	0.0908583	0.95394
chr12	NUP37	102467967	102513902	3.88445	-0.247106	0.842585	0.0909127	0.95394
chr4	SNX25	186125391	186291339	4.48903	0.28296	1.21669	0.0911348	0.95394
chr5	DAB2	39371780	39462402	4.40283	0.314343	1.24345	0.0913427	0.95394
chr19	RGL3	11495017	11530018	1.1242	0.50487	1.419	0.0913969	0.95394
chr14	ZNF219	21558205	21572881	5.72159	-0.324013	0.798845	0.0914536	0.95394
chr10	LINC00263	102133372	102143125	0.546951	-0.501679	0.706284	0.0914651	0.95394
chr3	MRAS	138066539	138124375	8.32648	0.219738	1.16452	0.0914827	0.95394
chr3	CLDN1	190023490	190040264	2.03172	0.418651	1.33668	0.0914914	0.95394
chr12	CEP290	88442793	88535993	5.19619	0.348259	1.27302	0.0915763	0.95394
chr18	CYB5A	71920530	71959251	4.58465	-0.324725	0.798451	0.0915871	0.95394
chr21	C21orf88	40969074	40984748	0.56383	0.649177	1.56827	0.0915897	0.95394
chr11	DYNC2H1	102980160	103350591	4.30812	0.571983	1.48657	0.0916838	0.95394
chr1	FNBP1L	93913688	94020218	4.76875	0.329406	1.2565	0.0917906	0.95394
chrX	RP4-769N13.7	101854585	101914640	1.06561	0.524833	1.43877	0.0918789	0.95394
chr1	DHRS3	12627939	12677737	1.80274	-0.423873	0.745421	0.0920563	0.95394
chr17	ZNF830	33288549	33290205	3.44976	-0.262397	0.833702	0.092152	0.95394
chr1	RPS8	45240923	45244451	7.99805	-0.343317	0.788227	0.0921561	0.95394
chr20	KIF3B	30865467	30922814	6.9373	0.305362	1.23573	0.0921873	0.95394
chr1	RP11-480I12.5	202820956	202830748	1.19994	-0.446308	0.733919	0.0922331	0.95394
chr1	JAK1	65298912	65432187	6.4782	0.377607	1.29919	0.0922527	0.95394
chr19	FBXL12	9920943	9938492	3.92973	-0.23364	0.850486	0.0925392	0.95394
chr14	AB019441.29	106444607	106445233	0.611698	-0.524164	0.695362	0.0927194	0.95394
chr1	C1orf198	230972865	231005335	8.03975	0.275914	1.21076	0.0927482	0.95394
chr8	PLEKHA2	38758753	38831428	6.24021	-0.230067	0.852596	0.0928755	0.95394
chr12	RP11-493P1.2	116398992	116400538	1.69725	0.564692	1.47907	0.092996	0.95394
chr16	SOX8	1031808	1036979	0.646864	-0.510295	0.702079	0.0930203	0.95394
chr7	PHTF2	77428122	77586818	7.21006	0.275356	1.21029	0.0930314	0.95394
chr5	CSNK1G3	122847793	122952739	4.95871	0.240868	1.1817	0.0930402	0.95394
chr19	C19orf24	1275026	1279248	2.81861	-0.461952	0.726003	0.0933498	0.95394
chr10	HELLS	96305547	96373662	4.17749	-0.431182	0.741654	0.0933752	0.95394
chr11	COX8A	63742079	63744015	7.14579	-0.330299	0.795372	0.0935277	0.95394
chr16	ZNF267	31885079	31928668	3.2941	0.32779	1.25509	0.0935835	0.95394
chr7	AC093106.7	131346711	131347383	2.13417	-0.471555	0.721187	0.0935933	0.95394
chr11	NEU3	74699179	74729938	4.44493	0.274919	1.20993	0.09361	0.95394
chr22	TIMP3	33197687	33259030	8.52622	0.232679	1.17501	0.0936656	0.95394
chr1	NIPAL3	24742284	24799466	5.70306	0.291017	1.2235	0.0936688	0.95394
chr10	COMTD1	76993727	76995788	3.39902	-0.569082	0.674046	0.0937007	0.95394
chr18	SKA1	47901365	47920543	3.49378	-0.360971	0.77864	0.0937431	0.95394
chr16	RP11-413H22.2	56443232	56445595	2.36123	0.381035	1.30228	0.0938169	0.95394
chr19	GAMT	1397091	1401569	5.80972	-0.428135	0.743222	0.0938486	0.95394
chr15	RPS17	82821158	82824972	-0.45128	-1.70818	0.306046	0.0938709	0.95394
chr1	CDC20	43824626	43828874	4.57389	-0.414817	0.750115	0.0939149	0.95394
chr4	AC016773.1	1741078	1743830	2.82618	-0.362988	0.777552	0.093942	0.95394
chr22	OSBP2	31089769	31303811	7.0029	-0.198331	0.871559	0.0939789	0.95394
chr17	MRPL12	79670387	79674556	5.95536	-0.469827	0.722051	0.0939996	0.95394
chr13	WBP4	41635410	41658137	4.30081	0.224252	1.16817	0.0940408	0.95394
chr1	NUF2	163236366	163325554	3.44356	-0.376622	0.770239	0.0941901	0.95394
chr19	ASF1B	14230321	14247768	3.20819	-0.527407	0.693801	0.0943154	0.95394
chr1	RP4-803J11.2	229455150	229458834	0.936411	0.586834	1.50195	0.0943515	0.95394
chr14	MPP5	67707826	67802536	5.86699	0.316937	1.24568	0.0943645	0.95394
chr19	FUT2	49199228	49209207	1.32751	-0.381852	0.767452	0.0943802	0.95394
chr11	TMEM223	62539101	62559493	4.56902	-0.306173	0.808785	0.0943866	0.95394
chr1	TOMM40L	161195793	161200408	5.17528	-0.298514	0.81309	0.0944727	0.95394
chr12	RFC5	118451393	118470935	4.10838	-0.275085	0.826402	0.0945411	0.95394
chr17	RPL26	8280838	8286531	7.7389	-0.339375	0.790384	0.0945481	0.95394
chr3	HACL1	15602211	15643338	3.46732	0.239546	1.18062	0.0945925	0.95394
chr19	TLE6	2977444	2995177	2.62082	-0.344871	0.787378	0.0946695	0.95394
chr21	ATP5J	27088815	27107984	7.69323	-0.287645	0.819238	0.0949445	0.95394
chr9	ASPN	95218487	95244788	0.667944	0.472874	1.38787	0.0949769	0.95394
chr17	CRLF3	29096406	29151794	4.0062	-0.283613	0.821531	0.0950139	0.95394
chr7	RP11-611L7.1	6694495	6696063	4.05715	-0.386382	0.765046	0.0950834	0.95394
chr19	FSD1	4304597	4323840	2.63805	-0.337835	0.791228	0.0951232	0.95394
chr14	GLRX5	95999840	96011061	5.52648	-0.289162	0.818377	0.0951337	0.95394
chr1	PPP1R12B	202317827	202561834	9.6628	-0.281504	0.822733	0.0951779	0.95394
chr10	RP11-137H2.6	82194765	82196869	3.54824	-0.268784	0.830019	0.0952285	0.95394
chr11	RP11-867G23.3	66037303	66045996	4.82643	-0.264019	0.832765	0.0952571	0.95394
chr12	GNPTAB	102139275	102224716	4.93118	0.370836	1.2931	0.0953251	0.95394
chrX	ZCCHC12	117957753	117960931	0.822396	0.477547	1.39237	0.0954658	0.95394
chr12	RP11-256L6.2	96419101	96421749	2.25201	0.331572	1.25838	0.0954963	0.95394
chr19	RPS16	39923847	39926588	7.7416	-0.386019	0.765238	0.0955221	0.95394
chr5	HSPD1P1	21882694	21884421	2.00046	-0.3476	0.78589	0.0956911	0.95394
chr12	ITFG2	2921788	2968957	4.77037	-0.235482	0.849401	0.0957171	0.95394
chr17	RPL23	37004118	37010096	7.88253	-0.317069	0.802699	0.0958888	0.95394
chr16	DNAJA3	4475806	4506776	5.88446	-0.202062	0.869307	0.0960758	0.95394
chr10	WBP1L	104503727	104576021	6.0508	0.228455	1.17158	0.0960862	0.95394
chr2	SPDYA	29005383	29073477	6.84222	0.34228	1.26776	0.0961154	0.95394
chr19	ZNF14	19821280	19843906	2.64104	0.325924	1.25347	0.0961291	0.95394
chr19	TRPM4	49660998	49715093	5.7913	-0.269725	0.829478	0.0961695	0.95394
chr10	PI4K2A	99344131	99433667	4.31704	0.22152	1.16596	0.0961876	0.95394
chr6	RNF217	125283691	125413779	5.78359	0.306536	1.23673	0.0962291	0.95394
chr8	TIGD5	144680074	144682485	3.20347	-0.304732	0.809593	0.0962609	0.95394
chr3	HYAL3	50330262	50336899	1.74691	0.381231	1.30245	0.0962628	0.95394
chr12	DDX12P	9570309	9600825	1.68258	-0.491679	0.711197	0.0963177	0.95394
chr2	YIPF4	32502979	32541663	7.27224	0.20417	1.15202	0.0964107	0.95394
chr13	RASA3	114747194	114898086	3.72389	-0.232499	0.851159	0.0966561	0.95394
chr11	MACROD1	63766030	63933578	4.25164	-0.486529	0.71374	0.096776	0.95394
chr11	EFCAB4A	826144	831991	3.66749	-0.432849	0.740797	0.096867	0.95394
chr19	FARSA	13033293	13044851	5.57774	-0.340894	0.789552	0.0969344	0.95394
chr5	MXD3	176728462	176739758	5.43285	-0.320176	0.800972	0.0969386	0.95394
chr16	ELMO3	67233014	67237932	0.803043	-0.579045	0.669407	0.0969572	0.95394
chr17	DHRS13	27224799	27230089	3.1117	-0.477038	0.718451	0.0970306	0.95394
chr17	RP11-1079K10.4	47481443	47482559	5.16693	-0.367264	0.775251	0.0970786	0.95394
chrX	RENBP	153200716	153210232	4.45816	-0.388085	0.764143	0.0970999	0.95394
chr19	TMC4	54663846	54676944	1.80033	-0.421193	0.746807	0.0971067	0.95394
chr6	CD109	74405508	74538040	2.71859	0.445262	1.36156	0.0971173	0.95394
chr11	BCO2	112046190	112095422	3.95013	0.327647	1.25497	0.0971771	0.95394
chr3	TRIM71	32859510	32939318	0.594025	0.565844	1.48025	0.0972723	0.95394
chrX	STS	7137497	7272851	4.15845	0.336268	1.26249	0.0973139	0.95394
chr10	CCAR1	70480769	70552134	6.10936	0.23321	1.17545	0.0973808	0.95394
chr6	NOL7	13615559	13632971	5.80997	-0.218054	0.859724	0.0974204	0.95394
chr1	RP11-640M9.2	144593363	144621656	4.27676	0.305249	1.23563	0.0974374	0.95394
chr17	FAM64A	6347735	6354789	3.35962	-0.528925	0.693071	0.097514	0.95394
chr5	RICTOR	38938021	39074510	6.93955	0.435389	1.35228	0.0975603	0.95394
chr17	AC004706.1	6555059	6556617	0.797482	-0.396359	0.759773	0.0976301	0.95394
chr7	MTERF	91321323	91510034	3.34163	-0.239063	0.847295	0.097728	0.95394
chr22	SLC25A17	41165634	41215403	3.90696	-0.241838	0.845667	0.0977454	0.95394
chr5	AP3B1	77296349	77590579	6.03298	0.269012	1.20498	0.0981496	0.95394
chr7	TRIM56	100728720	100735017	4.09637	0.226514	1.17	0.09819	0.95394
chr5	EIF4EBP3	139927251	139929163	1.6819	-0.425152	0.74476	0.0982394	0.95394
chr17	NT5C3B	39981335	39992523	4.83844	-0.260684	0.834692	0.0982718	0.95394
chr11	CTR9	10772534	10801290	6.24403	0.258285	1.19606	0.0982868	0.95394
chr11	SSSCA1	65337901	65341413	5.058	-0.294113	0.815573	0.0983649	0.95394
chr11	ABCG4	119019722	119033360	1.04759	-0.496193	0.708975	0.098373	0.95394
chr5	ADAM19	156822542	157002783	7.78457	0.32715	1.25453	0.0983964	0.95394
chr5	CENPK	64813593	64858998	3.40303	-0.366453	0.775687	0.0984087	0.95394
chr5	GNB2L1	180663909	180675096	8.29865	-0.242147	0.845486	0.0984448	0.95394
chr15	RP11-6O2.4	99669037	99672011	6.39306	0.457538	1.3732	0.0984745	0.95394
chr1	MRPL24	156707095	156711382	4.74069	-0.383315	0.766674	0.0985115	0.95394
chr16	ATP2A1	28889726	28915830	2.0238	-0.396823	0.759529	0.0985368	0.95394
chr17	NME1	49230897	49239789	4.79971	-0.38586	0.765323	0.0990227	0.95394
chr3	TRA2B	185633694	185655924	6.2255	-0.19551	0.873264	0.0991	0.95394
chr10	DNAJC9-AS1	75007118	75036742	4.26824	-0.33152	0.794699	0.0991523	0.95394
chr9	DFNB31	117164360	117267730	2.01263	0.352415	1.2767	0.0992437	0.95394
chr5	EDIL3	83236373	83680611	6.6578	0.310668	1.24028	0.0993957	0.95394
chr17	SLC25A10	79670401	79687569	6.07337	-0.442904	0.735652	0.0994117	0.95394
chr2	DBI	120124497	120130126	5.69122	-0.304346	0.809809	0.0994921	0.95394
chr19	RPL13A	49990811	49995565	8.44216	-0.342918	0.788445	0.0995456	0.95394
chr4	MRPS18C	84377085	84390888	4.79321	-0.256203	0.837289	0.0995759	0.95394
chr1	GORAB	170501270	170522587	4.80968	0.225172	1.16892	0.0995912	0.95394
chr14	NAA30	57857262	57882635	5.74295	0.253201	1.19185	0.0996781	0.95394
chr13	MIPEP	24304328	24463558	4.31215	-0.220739	0.858126	0.0996968	0.95394
chr1	ZNF436	23685941	23695935	6.36577	0.278576	1.213	0.0997345	0.95394
chr12	TROAP	49717019	49725514	3.45796	-0.484809	0.714591	0.0998057	0.95394
chr13	LIG4	108859787	108870716	5.15881	0.234158	1.17622	0.100061	0.95394
chr2	ZNF638	71503691	71662199	6.81524	0.280534	1.21464	0.100087	0.95394
chr19	U2AF2	56165512	56186081	6.46289	-0.302348	0.810931	0.100158	0.95394
chr17	SPAG5	26904588	26926297	4.69466	-0.359017	0.779695	0.100216	0.95394
chr11	ETS1	128328656	128457453	2.2754	0.367594	1.2902	0.100271	0.95394
chr3	GPX1	49394609	49396033	5.64987	-0.360542	0.778872	0.100412	0.95394
chr22	GGT1	24979718	25024972	1.26554	-0.444306	0.734938	0.100418	0.95394
chr19	RAB4B-EGLN2	41284147	41314103	5.48059	-0.275405	0.826218	0.100438	0.95394
chr22	SLC5A1	32439019	32509016	6.94179	0.256999	1.19499	0.100506	0.95394
chr4	YTHDC1	69176105	69215807	6.24603	0.23901	1.18018	0.100513	0.95394
chr16	KIF22	29802040	29816706	4.81809	-0.278853	0.824246	0.100573	0.95394
chr9	RP11-3J10.4	37885680	37886387	2.25301	-0.326622	0.797401	0.100581	0.95394
chr6	PRSS35	84222194	84235423	7.50761	0.231439	1.17401	0.100739	0.95394
chr6	RP5-1112D6.4	111599135	111599945	0.676115	-0.492858	0.710616	0.100761	0.95394
chr10	SLC25A28	101370282	101380366	3.23926	-0.329656	0.795726	0.100774	0.95394
chr9	GALT	34646642	34657110	4.29496	-0.297981	0.81339	0.100809	0.95394
chr14	ANKRD9	102973179	102976136	4.81976	-0.470612	0.721658	0.100842	0.95394
chr7	LRRD1	91741473	91808845	5.98598	-0.229729	0.852795	0.100931	0.95394
chr19	RPS5	58897767	58906173	6.99033	-0.355107	0.781812	0.100944	0.95394
chr9	MRPL41	140445651	140447007	5.47035	-0.41549	0.749765	0.100968	0.95394
chr20	E2F1	32263489	32274210	4.55871	-0.546365	0.684743	0.101077	0.95394
chr19	RPS28	8386042	8388224	5.66004	-0.313695	0.804578	0.101082	0.95394
chr4	LEF1	108968701	109090112	3.11184	0.292308	1.2246	0.101101	0.95394
chr21	SUMO3	46225532	46238694	6.04724	-0.227545	0.854087	0.101102	0.95394
chr6	FILIP1	76001575	76203454	8.88687	0.425121	1.34269	0.101129	0.95394
chrX	RPL36A-HNRNPH2	100645999	100667285	6.62914	-0.252511	0.839434	0.101151	0.95394
chr5	COX7C	85913721	85916779	8.64928	-0.326327	0.797565	0.101505	0.95394
chr4	FAM47E-STBD1	77172874	77232282	6.19182	0.233951	1.17605	0.101639	0.95394
chr1	OLFML3	114522063	114524876	0.769008	0.555281	1.46946	0.101668	0.95394
chr7	PVRIG	99815864	99819113	1.47755	-0.451231	0.731419	0.101765	0.95394
chr17	RANGRF	8191815	8193410	4.41162	-0.340734	0.789639	0.10193	0.95394
chr7	EZH2	148504475	148581413	4.2147	-0.236583	0.848753	0.101977	0.95394
chr14	BTBD6	105714827	105717430	4.41925	-0.288862	0.818548	0.10201	0.95394
chr16	KATNB1	57769642	57791162	3.85418	-0.31693	0.802776	0.102042	0.95394
chr13	UTP14C	52598827	52607736	5.682	0.342163	1.26766	0.102059	0.95394
chr12	KLHL42	27932953	27955973	5.27198	0.27404	1.20919	0.102107	0.95394
chr15	CTD-2235H24.2	75192333	75193030	3.21059	-0.394581	0.76071	0.102174	0.95394
chr14	C14orf28	45366498	45376460	2.74392	0.290868	1.22338	0.102219	0.95394
chr15	RP11-265N6.1	42824065	42825038	4.825	0.244705	1.18485	0.102243	0.95394
chr4	CENPU	185615772	185655287	4.38689	-0.33804	0.791115	0.102289	0.95394
chr2	DGUOK-AS1	74174769	74208568	2.38662	-0.381036	0.767886	0.102299	0.95394
chr16	CHTF18	838046	850737	3.67326	-0.480744	0.716608	0.102338	0.95394
chr19	CTB-50L17.9	4454011	4455283	2.67278	-0.343423	0.788169	0.10251	0.95394
chr16	TMEM159	21169698	21191937	6.19502	0.234366	1.17639	0.10262	0.95394
chrX	TMSB15B	103173479	103229570	3.50086	-0.246872	0.842722	0.102648	0.95394
chr1	AL161915.1	54569968	54571750	1.08299	0.399108	1.31869	0.102658	0.95394
chr11	TBC1D10C	67171386	67177560	2.33597	-0.504003	0.705148	0.102701	0.95394
chr8	KB-1043D8.6	97247655	97250262	5.20395	-0.308716	0.80736	0.102704	0.95394
chr17	MAFG-AS1	79885705	79888629	1.73024	-0.47841	0.717768	0.102785	0.95394
chr3	AC022007.5	10048102	10052893	2.62706	-0.266407	0.831388	0.102816	0.95394
chr13	RBM26-AS1	79980444	79998463	1.17749	0.485809	1.40037	0.102926	0.95394
chr10	GOT1	101156627	101190381	8.47488	-0.220275	0.858402	0.103172	0.95394
chr2	PSMD14	162164549	162268228	5.8994	-0.212346	0.863132	0.103199	0.95394
chr19	THOP1	2785458	2813599	4.92984	-0.370917	0.773291	0.103246	0.95394
chr16	NDRG4	58496750	58547532	6.60502	-0.347522	0.785933	0.103248	0.95394
chr17	MPDU1	7486847	7496107	5.18013	-0.288286	0.818874	0.103465	0.95394
chr5	VDAC1	133307606	133340824	8.59783	-0.193679	0.874373	0.103487	0.95394
chr4	RPL9	39455744	39460568	7.14236	-0.328446	0.796394	0.103551	0.95394
chr11	AL122015.1	33376011	33376091	2.87767	0.565544	1.47995	0.103818	0.95394
chr3	NPHP3	132276986	132441303	6.02041	0.290675	1.22321	0.103889	0.95394
chr8	KIAA0196	126036502	126104082	5.42877	0.287819	1.22079	0.103964	0.95394
chr11	CDCA5	64833772	64851636	3.75964	-0.44527	0.734447	0.104009	0.95394
chr20	FLRT3	14303634	14318262	3.15226	0.311103	1.24066	0.104048	0.95394
chr13	SKA3	21727734	21750741	2.65154	-0.374596	0.771321	0.104156	0.95394
chr5	DRD1	174867042	174871211	4.78431	0.276157	1.21096	0.104234	0.95394
chr15	SCAPER	76640526	77197785	4.91556	0.309482	1.23926	0.104268	0.95394
chr17	C17orf100	6554971	6556791	0.823523	-0.381546	0.767614	0.104318	0.95394
chr14	RP11-468E2.6	24590560	24601038	4.94741	-0.244315	0.844217	0.104324	0.95394
chr11	BRSK2	1411129	1483919	3.89959	-0.388416	0.763968	0.104381	0.95394
chr4	JADE1	129730779	129796379	5.73085	0.215759	1.16131	0.104475	0.95394
chr21	ADAMTS1	28208066	28217728	4.48179	-0.2881	0.81898	0.104481	0.95394
chr1	PEA15	160175127	160185166	8.58027	0.297278	1.22882	0.104569	0.95394
chr13	COL4A1	110801318	110959496	10.005	0.300436	1.23152	0.104632	0.95394
chr19	MEF2BNB-MEF2B	19256376	19302967	3.1208	-0.365873	0.775999	0.10471	0.95394
chr1	SPATA6	48761044	48937845	2.71846	0.336408	1.26261	0.104857	0.95394
chr7	ZNF92	64838712	64866038	3.16731	0.292955	1.22515	0.104981	0.95394
chr5	PDE8B	76506274	76725632	2.51532	0.313129	1.2424	0.105009	0.95394
chr17	MED9	17380300	17396540	4.6793	-0.224921	0.855642	0.105018	0.95394
chr19	CTD-2369P2.5	10362944	10395784	3.0878	-0.416983	0.748989	0.105046	0.95394
chr1	RP11-108M9.4	17215033	17216144	1.13856	-0.49168	0.711196	0.105103	0.95394
chr6	ZNF204P	27325604	27339304	3.48144	0.29794	1.22939	0.105109	0.95394
chr11	COA4	73583712	73588033	4.73749	-0.320352	0.800875	0.105315	0.95394
chr7	GS1-124K5.3	65956083	65958553	0.522655	0.606701	1.52277	0.105353	0.95394
chr20	ATP9A	50213053	50385173	6.01944	0.311227	1.24076	0.105397	0.95394
chr7	NUDT1	2281857	2290781	2.33021	-0.488842	0.712597	0.105403	0.95394
chr18	MYO5B	47349183	47721463	3.41409	0.428073	1.34544	0.105503	0.95394
chr5	CMYA5	78985700	79096063	9.1257	0.496548	1.41083	0.105576	0.95394
chr22	NDUFA6	42481529	42486959	7.03902	-0.275422	0.826209	0.105591	0.95394
chr8	RPL8	146015150	146017972	8.62999	-0.30974	0.806787	0.105614	0.95394
chr14	FLRT2	85996488	86095034	6.55992	0.471097	1.38616	0.105648	0.95394
chr17	TMEM256	7306294	7307456	4.39607	-0.443986	0.735101	0.10578	0.95394
chr1	ANXA9	150954493	150968110	3.29999	0.344185	1.26943	0.105783	0.95394
chr19	TIMM50	39971052	39984422	5.25698	-0.2931	0.816147	0.105885	0.95394
chr14	RP11-73M18.7	104160897	104161507	1.45307	-0.431619	0.741429	0.105915	0.95394
chr6	MAP3K5	136878185	137113656	4.59184	0.328379	1.2556	0.106	0.95394
chr11	AP003026.1	83167649	83168256	0.698366	0.564142	1.47851	0.106012	0.95394
chr12	DDIT3	57910371	57914300	3.65115	-0.386574	0.764944	0.10608	0.95394
chr1	RPL11	24018269	24022915	7.79027	-0.303994	0.810007	0.106141	0.95394
chr17	RP11-104H15.10	7342825	7349285	4.33581	-0.221481	0.857685	0.106144	0.95394
chr1	EPHA2	16450832	16482582	4.86258	-0.402994	0.756287	0.106175	0.95394
chr6	MYO6	76458909	76629254	3.94273	0.3649	1.28779	0.10628	0.95394
chr19	MIA-RAB4B	41277553	41292590	1.98933	-0.368665	0.774499	0.10633	0.95394
chr7	CTB-167B5.1	87845975	87848541	2.88515	0.266906	1.20322	0.106665	0.95394
chr2	COX5B	98262503	98264846	7.55345	-0.369531	0.774034	0.106692	0.95394
chr4	LIAS	39460620	39479273	3.33318	-0.258064	0.836209	0.106756	0.95394
chr9	RP11-334J6.6	134391945	134397616	0.786157	-0.434126	0.740142	0.106773	0.95394
chr22	CDC45	19466982	19508135	2.97508	-0.542776	0.686449	0.106795	0.95394
chr11	NAT10	34127149	34169217	4.57538	-0.212623	0.862967	0.106819	0.95394
chr19	PPAN	10216965	10225414	3.90428	-0.336787	0.791803	0.106847	0.95394
chr6	XXbac-BPG252P9.9	30690882	30691654	7.10457	-0.259415	0.835427	0.106892	0.95394
chr2	BCL11A	60678302	60780702	3.66148	0.223497	1.16756	0.106962	0.95394
chr5	AC026703.1	32788945	32791819	3.59115	-0.296855	0.814025	0.106983	0.95394
chr7	ASL	65540785	65558545	3.16376	-0.394989	0.760495	0.106991	0.95394
chr15	RPS27L	63418071	63450220	6.23711	-0.238913	0.847384	0.107041	0.95394
chr1	WDR78	67278568	67390570	1.50764	0.390238	1.31061	0.107171	0.95394
chr15	CTD-2323K18.1	75819491	75893546	2.56707	-0.305298	0.809275	0.10722	0.95394
chr16	GCSH	81115566	81130008	4.34842	-0.345871	0.786833	0.107281	0.95394
chr14	SIVA1	105219437	105234831	4.08807	-0.391879	0.762137	0.107361	0.95394
chrX	RPS6KA6	83318984	83442933	1.65985	0.544976	1.459	0.10737	0.95394
chr3	RPL14	40498783	40503861	7.27141	-0.284552	0.820997	0.10751	0.95394
chr7	ABHD11	73150424	73153197	4.39172	-0.281981	0.822461	0.107533	0.95394
chrX	FAM45B	129628939	129630562	1.36399	0.390603	1.31094	0.107591	0.95394
chr19	EIF3K	39109735	39127595	7.17739	-0.326865	0.797267	0.107651	0.95394
chr3	PLS1	142315229	142432506	2.89955	0.349351	1.27399	0.107654	0.95394
chr9	DPH7	140449356	140473387	4.15059	-0.305999	0.808882	0.10771	0.95394
chr19	IZUMO4	2096380	2099592	0.724827	0.610812	1.52712	0.107732	0.95394
chr5	THG1L	157158205	157168456	3.69982	0.238209	1.17953	0.107779	0.95394
chr17	AURKB	8108056	8113918	3.16922	-0.358265	0.780102	0.107792	0.95394
chr2	TSSC1	3192696	3381653	2.22126	-0.317685	0.802356	0.107815	0.95394
chr5	PRR7	176873446	176883283	1.21822	-0.46902	0.722455	0.107873	0.95394
chr13	DLEU1	50656307	51297372	3.37291	-0.2813	0.822849	0.108029	0.95394
chr6	PDE10A	165740776	166400091	3.92907	0.430984	1.34815	0.108138	0.95394
chr2	ITGA4	182321929	182400914	1.83562	0.839162	1.78901	0.108188	0.95394
chr7	CYP51A1	91741465	91772266	6.04389	-0.226025	0.854987	0.108347	0.95394
chr2	MAP2	210288782	210598842	1.93483	0.606588	1.52265	0.108356	0.95394
chr7	PTCD1	99014362	99063787	6.6644	-0.262018	0.83392	0.108381	0.95394
chr1	KIFAP3	169890467	170054349	8.18478	0.251774	1.19067	0.108389	0.95394
chr14	RP11-998D10.7	21558546	21560491	3.63419	-0.339733	0.790188	0.108461	0.95394
chr3	ACVR2B-AS1	38492518	38496311	1.09365	0.386064	1.30682	0.10861	0.95394
chr12	ORAI1	122064455	122080583	3.71909	-0.299559	0.812501	0.108633	0.95394
chr11	KAT5	65479467	65487075	4.90616	-0.239032	0.847314	0.108681	0.95394
chr16	NME4	446725	460367	6.06421	-0.275121	0.826381	0.108761	0.95394
chr9	ST6GALNAC4	130670165	130679317	4.86786	-0.271901	0.828227	0.108924	0.95394
chr1	C1orf204	159804264	159825137	0.794722	-0.578492	0.669663	0.108942	0.95394
chr2	CALCRL	188207856	188313187	0.754644	0.527719	1.44165	0.108943	0.95394
chr3	TUSC2	50357458	50365682	5.14886	-0.217668	0.859955	0.108981	0.95394
chr22	RHBDD3	29655841	29664198	4.34773	-0.410486	0.75237	0.109016	0.95394
chr11	TENM4	78363876	79151992	2.05947	-0.345714	0.786918	0.10903	0.95394
chr6	AL441883.1	13615728	13621126	5.2776	-0.24777	0.842197	0.109083	0.95394
chr16	MT3	56622986	56625000	0.453694	-0.659611	0.633049	0.109098	0.95394
chr21	RCAN1	35885440	35987441	6.87377	0.313351	1.24259	0.109152	0.95394
chr6	WRNIP1	2765648	2787186	5.219	-0.197817	0.871869	0.109266	0.95394
chr22	RANBP1	20103461	20114878	5.10736	-0.315434	0.803609	0.109278	0.95394
chr11	POLA2	65029233	65073060	4.19992	-0.373502	0.771906	0.109426	0.95394
chr19	CTC-559E9.4	19871847	19932525	1.1644	0.378482	1.29997	0.109533	0.95394
chr11	ESRRA	64073044	64084215	6.37095	-0.33676	0.791818	0.109584	0.95394
chr6	NEDD9	11183531	11382581	4.10778	0.555917	1.4701	0.109605	0.95394
chr8	PBK	27667137	27695612	5.07534	-0.362544	0.777792	0.109659	0.95394
chr17	ALDH3A2	19551449	19580911	6.53181	0.222464	1.16672	0.109682	0.95394
chr7	CROT	86974997	87029111	3.79601	0.259064	1.1967	0.109781	0.95394
chr17	RPS7P11	44798948	44799533	1.90513	-0.339871	0.790112	0.109911	0.95394
chr16	RP11-958N24.1	15005408	15029565	3.01638	-0.30272	0.810722	0.109947	0.95394
chr9	WDR31	116075502	116102578	3.98205	0.284635	1.2181	0.109968	0.95394
chr6	FAM46A	82201156	82462491	6.72141	0.269009	1.20498	0.109982	0.95394
chr22	ALG12	50293877	50312106	4.41895	-0.216019	0.860938	0.11008	0.95394
chr7	MIOS	7606503	7648560	4.62366	0.236801	1.17838	0.110156	0.95394
chr17	PSMD3	38137050	38154213	6.8015	-0.218702	0.859338	0.110172	0.95394
chr1	RP4-559A3.6	226124111	226125257	5.62839	0.260587	1.19797	0.110285	0.95394
chr16	PGP	2261998	2264808	4.8147	-0.341905	0.788999	0.110291	0.95394
chr12	CDCA3	6953957	6961230	3.76102	-0.391809	0.762173	0.110503	0.95394
chr5	KIAA0825	93488671	93954309	1.58909	0.584666	1.49969	0.110532	0.95394
chr18	RP11-108P20.3	56419411	56421130	0.691424	-0.481855	0.716056	0.11057	0.95394
chr11	RP11-425L10.1	46450163	46450700	3.21096	-0.443894	0.735148	0.110619	0.95394
chr4	PRMT10	148558936	148605381	3.8233	0.302307	1.23311	0.110651	0.95394
chr16	FANCA	89803957	89883065	4.34034	-0.317564	0.802423	0.110673	0.95394
chr7	ZNF277	111846643	111983151	4.25068	0.231664	1.17419	0.110694	0.95394
chr20	NECAB3	32244893	32262269	5.95997	-0.404797	0.755342	0.11078	0.95394
chr22	IL17RA	17565844	17596583	3.18675	0.28089	1.21494	0.11085	0.95394
chr9	C9orf142	139886870	139888436	3.23961	-0.400557	0.757566	0.110864	0.95394
chr2	SMEK2	55774428	55846015	5.8141	0.253387	1.192	0.110888	0.95394
chr17	RPL13P12	17286691	17287326	3.51758	-0.42724	0.743683	0.111176	0.95394
chr2	RANBP2	109335937	109402267	7.13831	0.373388	1.29539	0.111233	0.95394
chr7	AIMP2	6048876	6063465	5.63828	-0.247913	0.842114	0.111274	0.95394
chr1	RNF115	145611036	145696218	7.49411	0.213677	1.15964	0.111374	0.95394
chr10	PPIF	81107225	81115093	6.94661	-0.300839	0.81178	0.111432	0.95394
chr11	GAL3ST3	65809423	65816651	2.33649	-0.338795	0.790701	0.111485	0.95394
chr17	ULK2	19674142	19771249	5.54399	0.255286	1.19357	0.111486	0.95394
chr17	CPD	28705923	28797007	6.79553	0.377588	1.29917	0.111761	0.95394
chr12	ANAPC7	110810705	110841535	5.59444	-0.192292	0.875214	0.111777	0.95394
chr2	PPP1R21	48667737	48742525	4.5748	0.244284	1.18451	0.111871	0.95394
chr10	IDE	94211441	94333833	6.08639	0.283409	1.21707	0.111917	0.95394
chr19	MEF2BNB	19287712	19303400	4.36654	-0.324664	0.798484	0.112018	0.95394
chr3	NR1D2	23986751	24022109	6.41881	0.293142	1.22531	0.112028	0.95394
chr19	IL4I1	50392911	50432796	2.36795	-0.280585	0.823257	0.112119	0.95394
chr18	CDH2	25530930	25757410	9.63484	0.258422	1.19617	0.112179	0.95394
chr1	LAMC2	183155373	183214035	1.28226	0.438825	1.3555	0.112194	0.95394
chr1	OVAAL	180528112	180535654	0.36325	0.688174	1.61124	0.112275	0.95394
chr2	TMEM87B	112812800	112876895	3.05254	0.327559	1.25489	0.112292	0.95394
chr17	PIGW	34890847	34895159	3.58636	-0.281022	0.823008	0.112344	0.95394
chrX	IDS	148558521	148615470	6.21857	0.241472	1.1822	0.112348	0.95394
chr5	DND1	140050379	140053171	2.58892	-0.305184	0.809339	0.112442	0.95394
chr12	IRAK4	44152747	44183346	2.12339	0.303496	1.23413	0.112452	0.95394
chrX	CTPS2	16606126	16731059	5.25518	0.206818	1.15414	0.112762	0.95394
chr16	RBBP6	24549014	24584184	5.87786	0.243294	1.18369	0.112777	0.95394
chr12	CD63	56119107	56123491	7.73962	-0.266972	0.831062	0.112856	0.95394
chr11	DNAJC24	31391387	31453396	4.72571	0.288132	1.22106	0.11293	0.95394
chr1	CDK11A	1634169	1655766	3.55049	0.24345	1.18382	0.112951	0.95394
chr1	TESK2	45809555	45956872	0.703599	-0.446683	0.733728	0.112989	0.95394
chr2	AC016708.2	215711852	215712169	1.42117	-0.408433	0.753441	0.113012	0.95394
chr5	ANKH	14704910	14871887	6.48323	0.200145	1.14881	0.11303	0.95394
chr8	OXR1	107282473	107764922	5.89431	0.236635	1.17824	0.113074	0.95394
chr2	MDH1	63815743	63834331	9.55458	-0.305081	0.809397	0.113182	0.95394
chr14	RPS29	50043390	50065408	6.92079	-0.36525	0.776335	0.1132	0.95394
chr19	AC005523.2	4791757	4795571	6.11837	-0.187511	0.878119	0.113206	0.95394
chr3	IFT80	159974774	160117668	5.47483	0.259364	1.19695	0.113239	0.95394
chr7	GGCT	30536237	30591095	4.37305	-0.353163	0.782866	0.113259	0.95394
chr6	RPS10	34385231	34393902	6.50698	-0.36033	0.778986	0.113314	0.95394
chr4	ING2	184426147	184432249	2.73392	-0.285069	0.820702	0.113344	0.95394
chr15	FAM219B	75192328	75199462	5.67019	-0.213802	0.862262	0.113373	0.95394
chr16	COX6A2	31439052	31439967	4.52025	-0.450534	0.731772	0.113427	0.95394
chr22	EFCAB6	43924624	44208217	1.12213	0.542257	1.45625	0.113452	0.95394
chr6	MARCKS	114178541	114184648	4.36574	-0.247492	0.842359	0.113482	0.95394
chr12	STK38L	27396901	27478892	6.94525	0.296709	1.22834	0.113494	0.95394
chr12	PARPBP	102513956	102591298	2.69726	-0.407773	0.753786	0.113531	0.95394
chrX	UXT	47511197	47518560	4.51351	-0.30735	0.808125	0.113543	0.95394
chr1	GLUL	182350839	182361341	6.59867	-0.224176	0.856084	0.113557	0.95394
chr6	GPR63	97242002	97285353	3.58286	0.291045	1.22353	0.113596	0.95394
chr15	RP11-353B9.1	49944336	49948429	2.88103	0.342235	1.26772	0.113615	0.95394
chr1	C1orf54	150240600	150253327	3.08652	-0.355989	0.781334	0.113631	0.95394
chr4	LRRC37A15P	103648431	103651878	1.33763	0.602782	1.51864	0.113656	0.95394
chr22	DDTL	24309089	24314721	4.2765	-0.378846	0.769053	0.113713	0.95394
chr2	AC079922.2	113379386	113379744	0.914067	-0.515096	0.699746	0.113734	0.95394
chr12	SPRYD4	56862301	56864763	3.8425	-0.226682	0.854598	0.113952	0.95394
chr14	KLHL28	45393522	45511525	5.1361	0.341751	1.26729	0.113965	0.95394
chr16	FAHD1	1876968	1890208	5.31628	-0.208191	0.865622	0.114029	0.95394
chr11	TAGLN	117070037	117075498	8.03822	0.548953	1.46302	0.114035	0.95394
chr19	UBE2S	55912652	55919145	5.34353	-0.409231	0.753025	0.114129	0.95394
chr14	C14orf1	76116134	76127532	4.16973	-0.242287	0.845404	0.114136	0.95394
chr7	CHST12	2443223	2474242	3.58027	-0.25479	0.838109	0.114165	0.95394
chr19	CTD-2207O23.12	7571938	7584508	3.71802	-0.343418	0.788172	0.114233	0.95394
chr11	RIC3	8127597	8190602	5.0133	0.240027	1.18101	0.114273	0.95394
chr22	RP3-412A9.16	31478142	31479551	1.71356	-0.355083	0.781825	0.114474	0.95394
chr5	ADAMTS19	128795958	129074376	3.48263	0.325176	1.25282	0.114541	0.95394
chr17	FMNL1	43298811	43324687	2.44397	0.355769	1.27967	0.114937	0.95394
chr17	FGF11	7341592	7348256	4.40622	-0.212528	0.863024	0.114941	0.95394
chr5	HNRNPAB	177631508	177638164	7.11763	-0.246549	0.84291	0.114969	0.95394
chrX	PDZD4	153067621	153096020	1.43185	-0.410745	0.752235	0.115032	0.95394
chr19	ALKBH6	36500022	36505141	2.94788	-0.354196	0.782306	0.11506	0.95394
chr20	ITPA	3189514	3204516	4.33732	-0.343198	0.788292	0.115094	0.95394
chr15	CCPG1	55632230	55700708	6.2578	0.243403	1.18378	0.115182	0.95394
chr1	ARHGEF16	3370990	3397677	1.39956	-0.459682	0.727147	0.115216	0.95394
chr3	CLSTN2	139654027	140296239	7.4753	0.49171	1.40611	0.115272	0.95394
chr8	LETM2	38243725	38267045	1.75615	0.417928	1.33601	0.115423	0.95394
chr17	CTD-2267D19.2	38497119	38499388	2.46436	0.416142	1.33435	0.115456	0.95394
chr17	PHB	47481414	47492246	6.52728	-0.25758	0.83649	0.115457	0.95394
chr22	KB-1125A3.11	24198614	24199226	1.07049	0.418617	1.33665	0.115543	0.95394
chr8	KB-1208A12.3	99053954	99056349	6.64631	-0.334878	0.792851	0.115558	0.95394
chr17	SLC25A10	79670404	79688042	6.14896	-0.420944	0.746936	0.115573	0.95394
chr19	HAUS8	17160539	17186435	2.6558	-0.374852	0.771185	0.115603	0.95394
chr5	ADRB2	148206156	148208196	2.3567	-0.345695	0.786929	0.115642	0.95394
chr2	GCC2	109065017	109125871	5.12323	0.37443	1.29633	0.115663	0.95394
chr2	LGALSL	64681103	64688515	4.48845	-0.217202	0.860232	0.11573	0.95394
chr19	PRR19	42806250	42814973	1.96245	-0.450486	0.731796	0.115924	0.95394
chr16	SULT1A1	28616903	28634946	2.50283	-0.366444	0.775692	0.115998	0.95394
chr11	EEF1G	62327073	62342401	9.66113	-0.239473	0.847055	0.116232	0.95394
chr1	RGS5	163080911	163291577	8.98023	0.248198	1.18772	0.1163	0.95394
chr9	MRPS2	138391830	138396519	4.91771	-0.217847	0.859847	0.116305	0.95394
chr1	LAMTOR5	110943871	110950564	6.23681	-0.283854	0.821394	0.116337	0.95394
chr1	RP11-108M9.5	17215590	17216097	1.00467	-0.507627	0.703378	0.116338	0.95394
chr7	VOPP1	55503749	55640681	5.27762	-0.202334	0.869143	0.116397	0.95394
chr4	RPL7AP30	113709239	113710034	1.89451	-0.430793	0.741854	0.116413	0.95394
chr17	SLC35G3	33519539	33521412	0.315788	-0.635303	0.643805	0.116499	0.95394
chr1	SLC50A1	155107820	155111329	3.22347	-0.345234	0.78718	0.116598	0.95394
chr22	Z98256.1	33256006	33256420	5.84616	0.286686	1.21984	0.116603	0.95394
chr1	RP1-20B21.4	17733256	17733878	2.90486	-0.398388	0.758706	0.116814	0.95394
chr3	ARIH2OS	48955221	48956818	2.27641	0.313435	1.24266	0.116829	0.95394
chr16	GPT2	46918290	46965209	4.92128	-0.208377	0.865511	0.116996	0.95394
chr1	IKBKE	206643791	206670223	1.15541	-0.393192	0.761443	0.117032	0.95394
chr8	FAM167A	11278972	11332224	1.13169	0.54367	1.45768	0.117179	0.95394
chrX	RP3-417G15.1	132804999	132805414	3.55814	-0.421478	0.74666	0.117183	0.95394
chr19	SHD	4278598	4290721	7.57499	-0.345827	0.786857	0.117229	0.95394
chr2	CENPA	26987157	27023935	2.87489	-0.417325	0.748812	0.117272	0.95394
chr2	PARD3B	205410516	206484886	3.37786	0.365973	1.28875	0.117283	0.95394
chr11	RP11-805J14.5	70052397	70053496	3.24371	-0.338197	0.791029	0.117312	0.95394
chr14	AKAP6	32798479	33300567	8.4898	0.427492	1.34489	0.117447	0.95394
chr8	COL14A1	121072019	121384275	2.32224	0.378016	1.29955	0.117543	0.95394
chr11	CTNND1	57520715	57587018	7.94193	0.280111	1.21429	0.11767	0.95394
chr22	MORC2-AS1	31318295	31328436	3.28968	-0.256791	0.836947	0.117776	0.95394
chr2	KIDINS220	8865408	8977760	7.78682	0.3853	1.30613	0.117879	0.95394
chr5	SLU7	159828648	159848718	5.67761	0.207059	1.15433	0.117909	0.95394
chr11	CD44	35160417	35253949	3.25934	0.306358	1.23658	0.117914	0.95394
chr4	GUCY1A3	156587863	156653501	6.50905	0.394328	1.31433	0.117927	0.95394
chr6	GCNT2	10492456	10629601	6.63704	0.235614	1.17741	0.118008	0.95394
chr17	SCARF1	1537152	1549041	2.38855	-0.416818	0.749075	0.118015	0.95394
chr18	NEDD4L	55711599	56068772	4.92975	0.211805	1.15814	0.118022	0.95394
chr6	PM20D2	89855769	89875284	4.59278	0.287477	1.2205	0.118049	0.95394
chr19	FEM1A	4791728	4795571	6.14027	-0.184768	0.879791	0.11809	0.95394
chr1	PPIH	43124096	43142429	3.50592	-0.308096	0.807707	0.118216	0.95394
chr3	ABHD14A-ACY1	52009066	52023199	4.40117	-0.358229	0.780122	0.118216	0.95394
chr10	FAM160B1	116581503	116659591	5.5324	0.266691	1.20305	0.118231	0.95394
chr1	NUP133	229577045	229644103	6.20351	0.225044	1.16881	0.11828	0.95394
chr6	ITPR3	33588142	33664351	2.19042	-0.354042	0.782389	0.118337	0.95394
chr3	OGG1	9791628	9829903	5.41698	-0.247248	0.842502	0.118337	0.95394
chr22	APOBEC3F	39436609	39449915	2.17744	-0.353017	0.782945	0.118343	0.95394
chr22	TST	37406900	37415681	3.23682	-0.335934	0.792271	0.118343	0.95394
chr7	BRI3	97881691	97937162	5.34383	-0.332234	0.794305	0.118371	0.95394
chr16	FLJ00418	70695570	70699739	6.15562	-0.292113	0.816705	0.118513	0.95394
chr9	KIAA1958	115249127	115431677	5.01808	0.430073	1.3473	0.118611	0.95394
chr18	RNF152	59475296	59561480	3.59867	0.376712	1.29838	0.118643	0.95394
chr19	ZNF575	44029649	44040282	2.00222	-0.319486	0.801356	0.118689	0.95394
chr9	FNBP1	132649466	132805473	6.16665	0.229624	1.17253	0.118775	0.95394
chr3	LSM3	14219858	14242619	4.94186	-0.2958	0.814621	0.118827	0.95394
chr16	RP11-419C5.2	70010291	70030091	1.86178	-0.41536	0.749833	0.118832	0.95394
chr19	ZNF66	20959110	20991922	0.621495	-0.479774	0.71709	0.118904	0.95394
chr11	MIR3654	62327075	62359003	9.68062	-0.237513	0.848206	0.118933	0.95394
chr6	MRPL18	160210844	160219468	4.60577	-0.223781	0.856319	0.118953	0.95394
chr17	MBTD1	49254786	49337524	5.60639	0.297157	1.22872	0.119001	0.95394
chr6	STK38	36461669	36515247	5.66542	0.201143	1.14961	0.119173	0.95394
chr6	HIST1H3J	27858093	27860884	0.229531	-0.659926	0.632911	0.119203	0.95394
chr3	RP11-10C24.1	33838641	33839173	1.1319	0.434198	1.35116	0.119219	0.95394
chr9	FBXO10	37510889	37588871	5.23111	-0.184663	0.879855	0.119243	0.95394
chr3	ACY1	52009066	52023213	4.47236	-0.356978	0.780799	0.11933	0.95394
chr8	MCM4	48872745	48890720	6.62861	-0.349291	0.78497	0.119363	0.95394
chr1	C1orf159	1017198	1051741	3.04867	-0.354385	0.782203	0.11943	0.95394
chr17	CNTROB	7835419	7853236	4.3822	-0.233567	0.850529	0.119544	0.95394
chr11	H2AFX	118964564	118966177	4.86618	-0.348038	0.785652	0.119563	0.95394
chr20	NEURL2	44517264	44519926	3.58754	-0.282973	0.821895	0.11959	0.95394
chr1	RP1-27O5.3	32930658	33066393	2.53344	0.361329	1.28461	0.119609	0.95394
chr1	RCAN3	24829387	24867530	3.73572	0.30019	1.23131	0.119643	0.95394
chr17	VEZF1	56048910	56065620	5.62914	0.202866	1.15098	0.119714	0.95394
chr19	CEBPA	33790840	33793470	1.05031	-0.406714	0.754339	0.119735	0.95394
chr11	TMX2	57480072	57508445	6.43751	-0.202684	0.868932	0.119753	0.95394
chr14	SLIRP	78174414	78227447	5.17221	-0.328282	0.796484	0.11976	0.95394
chr2	HTRA2	74756504	74760472	4.69358	-0.26141	0.834272	0.119778	0.95394
chr2	COL3A1	189839046	189877472	7.165	0.278401	1.21285	0.119781	0.95394
chr17	SLC2A4	7184986	7191576	6.77301	-0.230336	0.852436	0.119788	0.95394
chr1	GADD45A	68150744	68154021	5.99779	-0.254176	0.838466	0.119855	0.95394
chr3	POLR2H	184079506	184086384	3.79897	-0.314214	0.804289	0.119939	0.95394
chr15	UBE2Q2	76135622	76193419	6.38059	0.217891	1.16303	0.119979	0.95394
chr12	B4GALNT3	569530	672675	7.81035	-0.25893	0.835708	0.120079	0.95394
chr15	RAD51	40986972	41024354	2.9261	-0.412126	0.751515	0.120082	0.95394
chrX	MORF4L2-AS1	102942212	102946700	2.63784	0.354248	1.27832	0.120164	0.95394
chr19	ZNF260	37001597	37019562	4.94546	0.314463	1.24355	0.120289	0.95394
chr8	CRISPLD1	75896750	75946793	3.57498	0.246592	1.1864	0.120314	0.95394
chr11	NUDT22	63993413	63998158	4.86715	-0.366109	0.775872	0.120413	0.95394
chr21	C2CD2	43305221	43373999	2.98835	0.387869	1.30846	0.120437	0.95394
chr16	MTSS1L	70695107	70719969	6.63403	-0.2661	0.831564	0.120466	0.95394
chr17	RSAD1	48556161	48563336	5.00047	-0.223057	0.856748	0.12047	0.95394
chr16	AC009133.20	29820250	29831687	3.91116	-0.330314	0.795364	0.120554	0.95394
chr17	RP11-649A18.12	73267450	73269976	2.18262	-0.413076	0.751021	0.120565	0.95394
chr3	PDZRN3-AS1	73670864	73675149	1.53442	0.427551	1.34495	0.12058	0.95394
chr2	PPP1R7	242088991	242123067	5.44505	-0.237489	0.84822	0.120627	0.95394
chr19	CHAF1A	4402659	4445015	4.4561	-0.454878	0.729572	0.120936	0.95394
chr9	KDM4C	6720863	7175648	4.98584	0.223177	1.1673	0.1211	0.95394
chr3	ZBTB38	141043055	141168634	4.65592	0.376577	1.29826	0.121154	0.95394
chr4	NUDT6	123809852	123844123	3.14384	-0.225607	0.855235	0.121163	0.95394
chr5	CTD-2031P19.4	55240458	55240856	2.38135	-0.487225	0.713396	0.121242	0.95394
chr6	FRS3	41737914	41754280	2.71034	-0.350464	0.784332	0.121255	0.95394
chr14	SEL1L	81937893	82000205	6.9697	0.337512	1.26358	0.121335	0.95394
chr16	ZNF768	30535325	30538142	5.64145	-0.32215	0.799877	0.121372	0.95394
chr10	MRPS16	75006510	75012451	6.64632	-0.257238	0.836688	0.121378	0.95394
chr16	CIAPIN1	57462081	57481440	6.33306	-0.202269	0.869182	0.121429	0.95394
chr19	PNKP	50364461	50371166	4.4259	-0.319818	0.801171	0.121498	0.95394
chr17	FKBP10	39968932	39979465	6.74461	-0.227677	0.854009	0.12154	0.95394
chr9	PTENP1	33673502	33677497	2.8613	0.350756	1.27523	0.121619	0.95394
chr1	TMEM201	9648932	9674935	4.71846	-0.226169	0.854902	0.121625	0.95394
chr2	B3GNT2	62423248	62451866	5.74677	0.216452	1.16187	0.121762	0.95394
chr7	LINC01003	152160871	152162634	2.37342	-0.379503	0.768702	0.121983	0.95394
chr8	MTUS1	17501304	17658426	6.79629	0.251787	1.19068	0.122047	0.95394
chr14	CHURC1	65381079	65411309	6.30661	0.19273	1.14292	0.122114	0.95394
chr11	EXT2	44117099	44266979	5.82565	0.216083	1.16158	0.122119	0.95394
chr19	AC007292.3	4356634	4358445	3.03563	-0.417126	0.748915	0.122139	0.95394
chr18	TCF4	52889562	53332018	4.60013	0.374554	1.29644	0.122209	0.95394
chr17	RP11-381P6.1	20841851	20885670	0.129012	0.880908	1.84153	0.122287	0.95394
chr2	SUCLG1	84650647	84687169	7.14025	-0.212684	0.862931	0.122393	0.95394
chr11	SYTL2	85405267	85522184	3.37979	0.360984	1.2843	0.122473	0.95394
chr1	C1orf53	197871777	197876497	1.19628	-0.463031	0.72546	0.122498	0.95394
chr19	RPSAP58	23945807	24010937	4.23143	-0.208776	0.865271	0.122522	0.95394
chr11	KBTBD3	105921825	105948492	3.21136	0.279193	1.21352	0.122609	0.95394
chr2	ZNF513	27600098	27603657	3.64226	-0.296642	0.814145	0.122714	0.95394
chr17	ACSF2	48503519	48552206	5.39446	-0.346673	0.786396	0.12276	0.95394
chr5	RPL26L1	172385732	172396774	3.76309	-0.319258	0.801482	0.1228	0.95394
chr1	SLC39A1	153931575	153940188	4.93555	-0.206663	0.866539	0.12285	0.95394
chr8	ESCO2	27629466	27670157	2.89529	-0.410567	0.752328	0.122875	0.95394
chr11	NCAM1	112831997	113149158	9.89633	0.292327	1.22461	0.122917	0.95394
chr12	PA2G4	56498103	56507691	6.87823	-0.189434	0.876949	0.12297	0.95394
chr8	PLAG1	57073463	57123883	4.81809	0.322347	1.25036	0.123109	0.95394
chr7	TBRG4	45139699	45151646	5.54985	-0.231112	0.851978	0.12312	0.95394
chr22	FAM211B	24981588	24989175	2.56764	-0.329366	0.795886	0.12315	0.95394
chr5	RMND5B	177557997	177577566	5.92669	-0.260907	0.834563	0.123238	0.95394
chr19	ATP8B3	1782074	1812275	1.73794	-0.482715	0.71563	0.12364	0.95394
chr4	SETD7	140417095	140527853	7.52006	0.368842	1.29132	0.123664	0.95394
chr12	MARS	57869228	57911352	6.65748	-0.203228	0.868605	0.123707	0.95394
chr2	REEP1	86441116	86565206	6.28808	0.190782	1.14138	0.123718	0.95394
chr10	RPL13AP5	98510045	98510675	3.67895	-0.385474	0.765527	0.123819	0.95394
chr6	XXbac-BPG248L24.12	31324424	31325414	1.28864	0.340805	1.26646	0.123872	0.95394
chr6	KIFC1	33359313	33377701	3.91191	-0.357372	0.780585	0.123897	0.95394
chr5	MYOT	137203480	137223540	1.10474	-0.379514	0.768697	0.123926	0.95394
chrX	KAL1	8496915	8700227	5.58707	0.321967	1.25003	0.123926	0.95394
chr1	BOLA1	149859440	149872351	2.7528	-0.38487	0.765848	0.123938	0.95394
chr16	MLST8	2254249	2259417	4.88928	-0.312275	0.805371	0.12396	0.95394
chr8	PCMTD1	52730140	52811735	6.83693	0.246449	1.18628	0.123973	0.95394
chr8	ST3GAL1	134467091	134584183	8.01404	-0.223504	0.856483	0.123977	0.95394
chr19	ZNF813	53970989	54006950	2.79652	0.317882	1.2465	0.124032	0.95394
chr14	RP5-1021I20.1	74254063	74269973	0.575392	-0.539272	0.688118	0.124371	0.95394
chr13	ABCC4	95672083	95953687	4.04076	0.324617	1.25233	0.124389	0.95394
chr11	PGAP2	3818954	3847601	4.06554	-0.218034	0.859736	0.124572	0.95394
chr4	FRAS1	78978724	79465423	8.82295	0.403203	1.32244	0.1246	0.95394
chr16	FAM86A	5134305	5147809	3.1343	-0.275023	0.826437	0.124657	0.95394
chr19	GADD45GIP1	13064972	13068050	5.09967	-0.427543	0.743527	0.124668	0.95394
chr3	SPSB4	140770244	140867453	4.73257	-0.274126	0.826951	0.124681	0.95394
chr13	GTF3A	27998681	28009958	5.86192	-0.226524	0.854692	0.124791	0.95394
chr7	KIAA1324L	86506222	86689015	4.19882	0.290229	1.22283	0.124812	0.95394
chr3	MCF2L2	182895831	183146566	2.06249	0.308432	1.23836	0.12482	0.95394
chr6	HIST1H2AM	27860477	27860963	0.156266	-0.674991	0.626336	0.124866	0.95394
chr5	CYFIP2	156693089	156822606	6.98665	0.257264	1.19521	0.124891	0.95394
chr11	COPB1	14464986	14521573	7.23149	0.21906	1.16398	0.124931	0.95394
chr17	TACO1	61678231	61685725	4.85131	-0.298758	0.812952	0.125072	0.95394
chr17	EFNB3	7608520	7614696	5.11805	0.215659	1.16123	0.125242	0.95394
chr3	BHLHE40	5020801	5027008	4.49228	-0.253987	0.838576	0.125278	0.95394
chr7	NACAD	45120037	45128513	1.6592	0.376847	1.2985	0.125315	0.95394
chr1	TP53BP2	223967601	224033674	5.98627	0.240082	1.18106	0.125334	0.95394
chr7	KCP	128502505	128550773	4.56355	-0.247055	0.842615	0.125353	0.95394
chr12	CDK4	58141510	58149796	6.38848	-0.294777	0.815199	0.125374	0.95394
chr19	NDUFS7	1383526	1395583	6.24386	-0.382305	0.767211	0.125376	0.95394
chr16	RPL13	89627065	89630950	7.91925	-0.351046	0.784016	0.1254	0.95394
chr7	AC017116.11	44104507	44105678	7.19429	-0.374103	0.771585	0.125456	0.95394
chr5	GABRB2	160715436	160976050	1.10195	-0.614261	0.653265	0.125461	0.95394
chr1	ATF6	161736084	161933860	5.98426	0.290791	1.22331	0.125475	0.95394
chr19	ALDH16A1	49956426	49974305	3.95031	-0.372551	0.772415	0.125679	0.95394
chr3	OXSM	25824408	25836025	3.36576	-0.22636	0.854789	0.125725	0.95394
chr3	WDR48	39093489	39138155	5.6503	0.274585	1.20965	0.125727	0.95394
chr19	ATG4D	10654571	10664094	4.93404	-0.249663	0.841093	0.125729	0.95394
chr9	ARPC5L	127624409	127640003	5.06945	-0.272518	0.827874	0.12586	0.95394
chr4	DCTD	183811213	183839089	5.04458	-0.180099	0.882642	0.125954	0.95394
chr7	TAX1BP1	27778950	27884183	7.61474	0.230707	1.17341	0.125959	0.95394
chr20	GINS1	25388363	25433264	4.17014	-0.395615	0.760165	0.126031	0.95394
chr2	RAB3GAP1	135809835	135933964	6.59508	0.306805	1.23696	0.126034	0.95394
chr7	ICA1	8152814	8302317	5.8221	0.199454	1.14826	0.126057	0.95394
chr17	GALK1	73747675	73761792	2.97492	-0.353933	0.782448	0.126306	0.95394
chr2	RNASEH1-AS1	3606082	3609324	2.27472	-0.394542	0.760731	0.126357	0.95394
chr3	CHST2	142838173	142841800	1.15	0.457993	1.37363	0.126376	0.95394
chr19	CTB-174O21.2	47231860	47235957	3.7191	0.238058	1.1794	0.126404	0.95394
chr7	RPS3AP26	98015113	98015896	3.72788	-0.382455	0.767131	0.126406	0.95394
chr16	COQ9	57481337	57495187	5.93785	-0.208825	0.865242	0.126464	0.95394
chr16	CLN3	28477974	28503333	3.48989	-0.257444	0.836569	0.126538	0.95394
chr18	SLC39A6	33688495	33709348	5.81436	0.278324	1.21278	0.126613	0.95394
chr10	RP11-264A11.1	56624434	56628882	1.71329	-0.443953	0.735118	0.126646	0.95394
chr19	NACC1	13228917	13251955	6.26524	-0.279551	0.823847	0.126743	0.95394
chr20	NXT1	23331373	23335414	2.25778	-0.348354	0.78548	0.126799	0.95394
chr1	RP1-317E23.7	26158404	26158625	4.76252	-0.185132	0.879569	0.126891	0.95394
chr8	DUSP26	33448856	33457624	5.72468	0.216896	1.16223	0.12692	0.95394
chr7	ZNHIT1	100860949	100867471	4.90507	-0.327472	0.796932	0.126964	0.95394
chr17	CTD-3193K9.3	40835205	40851484	2.1386	-0.383721	0.766458	0.126995	0.95394
chr11	CCDC82	96085933	96123087	4.18557	0.246966	1.18671	0.127017	0.95394
chr2	NDUFB3	201936156	201950473	6.26008	-0.347286	0.786061	0.127031	0.95394
chr12	RP11-22B23.1	9429831	9466684	1.83763	-0.38207	0.767336	0.127075	0.95394
chr11	CPT1A	68522088	68611878	5.81915	0.220908	1.16547	0.127295	0.95394
chr4	KLHL5	39046659	39128477	4.91431	0.243383	1.18377	0.127413	0.95394
chr18	CD226	67498394	67629039	1.62566	0.391549	1.3118	0.127736	0.95394
chr19	TMEM147	36036497	36038428	5.25836	-0.315028	0.803836	0.127794	0.95394
chr12	PUS1	132413745	132428406	2.48374	-0.342449	0.788701	0.127809	0.95394
chr19	C19orf53	13884982	13889276	4.96079	-0.297615	0.813596	0.127943	0.95394
chr11	RAB1B	66036004	66044963	6.6689	-0.264909	0.832251	0.128028	0.95394
chr3	ABHD6	58223233	58281420	2.44486	-0.253581	0.838812	0.128124	0.95394
chr2	UBR3	170683968	170940641	8.07301	0.373639	1.29562	0.128219	0.95394
chr21	BACH1	30566392	31003071	5.79494	0.336577	1.26276	0.128274	0.95394
chr17	RP11-180P8.1	61012763	61044171	0.660403	0.544174	1.45819	0.128287	0.95394
chr6	ZNF322	26636518	26659980	2.54309	0.387664	1.30827	0.128439	0.95394
chr19	SNRPD2	46190712	46195827	5.71966	-0.368472	0.774603	0.128476	0.95394
chr2	DGUOK	74153953	74186088	4.30884	-0.273676	0.827209	0.128479	0.95394
chr9	ENG	130577291	130617035	2.81811	0.326165	1.25368	0.128499	0.95394
chr14	MIR4709	74946836	74946907	4.47781	-0.331341	0.794798	0.12854	0.95394
chr9	IER5L	131937835	131940540	2.10164	-0.47701	0.718465	0.128673	0.95394
chr12	RP11-603J24.17	56498398	56507689	4.34879	-0.241708	0.845743	0.128725	0.95394
chr19	CDKN2D	10677138	10679735	3.03101	-0.315775	0.803419	0.128756	0.95394
chr17	AC005562.1	28903482	28999807	3.99664	0.252106	1.19094	0.128863	0.95394
chr19	FBXO46	46213887	46234162	3.83122	-0.232034	0.851434	0.128878	0.95394
chr17	MYOCD	12569207	12672266	8.58329	0.403671	1.32287	0.128932	0.95394
chr11	WEE1	9595228	9615004	7.60286	0.19141	1.14188	0.128943	0.95394
chr6	TCF19	31126319	31134936	3.55205	-0.477907	0.718019	0.128952	0.95394
chr19	CTC-250I14.3	13250431	13251961	3.64244	-0.302054	0.811097	0.128953	0.95394
chr1	TRABD2B	48226200	48462567	2.40149	-0.330289	0.795377	0.128992	0.95394
chr1	RPRD2	150335567	150449042	6.33411	0.263965	1.20077	0.129062	0.95394
chr19	UBE2M	59067079	59070327	5.79736	-0.306092	0.80883	0.129063	0.95394
chr6	AHI1	135604670	135818914	3.89976	0.310689	1.2403	0.129067	0.95394
chr11	RPL27A	8703958	8736306	7.04227	-0.309528	0.806906	0.129071	0.95394
chr6	RPL35P2	34231088	34231450	1.70394	-0.448139	0.732988	0.129216	0.95394
chr9	KIAA0368	114122972	114247025	7.09435	0.264295	1.20105	0.129398	0.95394
chr9	NUTM2F	97077605	97090926	0.854692	0.531976	1.44591	0.129428	0.95394
chr9	MELK	36572859	36677678	3.38479	-0.327611	0.796855	0.129538	0.95394
chr12	TWF1	44187526	44200178	4.75934	0.224528	1.16839	0.129546	0.95394
chr19	DCAF15	14063304	14072254	4.1044	-0.296853	0.814026	0.129601	0.95394
chr20	MRGBP	61427805	61431945	3.53749	-0.278713	0.824326	0.129659	0.95394
chr11	RP11-1L12.3	27068733	27241660	2.70163	0.315621	1.24455	0.129725	0.95394
chr5	PCDHA12	140255058	140391929	6.32872	0.207443	1.15464	0.130094	0.95394
chr1	SDHB	17345217	17380665	6.66022	-0.310831	0.806177	0.130142	0.95394
chr1	DUSP23	159750722	159752333	1.79994	-0.506142	0.704103	0.130213	0.95394
chr19	CTD-2278I10.6	17378227	17393775	5.08763	-0.2583	0.836072	0.130221	0.95394
chr5	MTMR12	32227100	32313115	4.71063	0.232048	1.1745	0.130326	0.95394
chr15	RP11-932O9.9	30909161	30909952	0.707367	-0.511461	0.701512	0.130341	0.95394
chr10	SEPHS1	13359424	13390297	5.72506	-0.18843	0.87756	0.130352	0.95394
chr19	SPHK2	49122548	49133974	4.0593	-0.310534	0.806343	0.130471	0.95394
chr1	RXRG	165370159	165414433	1.34272	-0.457873	0.728059	0.130495	0.95394
chr17	TRPV3	3413796	3461289	1.60867	0.326874	1.25429	0.13053	0.95394
chrX	IDH3G	153051221	153059978	5.14737	-0.248162	0.841969	0.1307	0.95394
chr8	MRPL15	55047770	55060461	6.55875	-0.260542	0.834774	0.130782	0.95394
chr2	HSPE1	198364718	198368181	6.21959	-0.316181	0.803193	0.130825	0.95394
chr13	DNAJC3	96329393	96447243	5.53522	0.298157	1.22957	0.130869	0.95394
chr12	PPFIBP1	27676364	27848497	6.33841	0.334964	1.26135	0.130917	0.95394
chr6	FIG4	110012499	110146631	3.95466	0.218672	1.16366	0.13097	0.95394
chr4	CCDC109B	110481361	110609874	1.01125	-0.354792	0.781982	0.131146	0.95394
chr11	RELT	73087309	73108519	1.43227	-0.383015	0.766833	0.131165	0.95394
chr6	RPL39P3	74082831	74082986	3.68958	-0.347147	0.786137	0.131178	0.95394
chr1	NEXN	78354198	78409580	8.5809	0.265716	1.20223	0.131246	0.95394
chr11	TMEM9B-AS1	8986222	8999074	0.79857	0.41707	1.33521	0.131267	0.95394
chr3	C3orf52	111805182	111849851	1.71921	0.331362	1.2582	0.13127	0.95394
chr10	PRTFDC1	25137536	25241533	2.75415	-0.35579	0.781442	0.131316	0.95394
chr4	CPZ	8594387	8621488	1.74114	-0.422938	0.745904	0.131375	0.95394
chr6	SLC17A5	74303102	74363878	4.61418	-0.204789	0.867666	0.131546	0.95394
chr19	REEP6	1491165	1497926	2.69626	-0.357201	0.780678	0.131605	0.95394
chr16	TRAPPC2L	88922628	88929094	4.19841	-0.319456	0.801372	0.131784	0.95394
chr10	CCDC6	61548521	61666414	6.00716	0.252796	1.19151	0.131787	0.95394
chr1	TIMM17A	201924619	201939789	5.93034	-0.210761	0.864081	0.131813	0.95394
chr15	RP11-133K1.2	40509629	40568597	2.98372	-0.287165	0.819511	0.131832	0.95394
chr22	CTA-384D8.36	50962355	50963209	2.85514	-0.317539	0.802438	0.132	0.95394
chr12	TSPAN9	3186521	3395730	8.35064	-0.229887	0.852702	0.132016	0.95394
chr15	FGF7	49715293	49780972	3.56393	-0.273645	0.827227	0.132019	0.95394
chr19	ZNF790	37308330	37341689	3.12108	0.297802	1.22927	0.132024	0.95394
chr9	RNF20	104296133	104325622	5.84525	0.230439	1.17319	0.132123	0.95394
chr4	RP11-774O3.3	8356817	8360065	3.98171	0.33128	1.25813	0.13226	0.95394
chr1	SPATA21	16713612	16763919	5.41369	-0.199486	0.87086	0.132272	0.95394
chr3	TOP2B	25639475	25706398	8.22307	0.260722	1.19808	0.132315	0.95394
chr1	PCNXL2	233119181	233431459	3.05197	0.34171	1.26726	0.132321	0.95394
chr7	ATP6V1F	128502880	128505898	5.88881	-0.276188	0.82577	0.132489	0.95394
chr17	SIRT7	79869815	79879199	3.49698	-0.307301	0.808152	0.13263	0.95394
chr16	NQO1	69740899	69760854	1.23795	-0.341236	0.789365	0.132646	0.95394
chr10	HOGA1	99344080	99372559	1.64861	0.34909	1.27376	0.132707	0.95394
chr9	NRARP	140194083	140196703	1.75926	-0.326004	0.797743	0.13274	0.95394
chr9	RP11-195F19.30	34661900	34666026	1.99241	-0.411989	0.751586	0.132787	0.95394
chr10	RPS24	79793518	79816570	7.99733	-0.323036	0.799386	0.132801	0.95394
chr5	CTC-575D19.1	168043317	168044059	2.89515	-0.342237	0.788817	0.132823	0.95394
chrX	MMGT1	135044229	135056222	5.34502	0.211098	1.15757	0.132827	0.95394
chr12	RBM19	114254543	114404176	4.29975	-0.227037	0.854388	0.132834	0.95394
chr6	SNHG5	86370710	86388451	5.01527	-0.273522	0.827297	0.1329	0.95394
chr1	RP11-266K22.2	31805914	31819646	2.63567	0.246513	1.18634	0.133007	0.95394
chr16	DOC2A	30016830	30034591	2.51487	-0.389668	0.763305	0.133057	0.95394
chr3	KIAA1407	113682984	113775460	0.659248	0.597115	1.51269	0.133075	0.95394
chr5	NOP16	175810949	175815976	5.55228	-0.248249	0.841918	0.133147	0.95394
chr14	RAB15	65412532	65439494	5.90968	0.222933	1.1671	0.133209	0.95394
chr14	NEMF	50249997	50319921	6.35814	0.27938	1.21367	0.133228	0.95394
chr3	RPL22L1	170582664	170588272	3.90894	-0.376223	0.770452	0.133294	0.95394
chr3	ESYT3	138153428	138200528	3.29914	0.459919	1.37546	0.133356	0.95394
chr19	CTD-2369P2.12	10426147	10431354	4.40714	-0.263601	0.833006	0.133369	0.95394
chr1	TTLL7	84330711	84464833	4.0378	0.35124	1.27566	0.133406	0.95394
chr1	PRKAA2	57110995	57181008	7.49219	0.33452	1.26096	0.133423	0.95394
chr12	DSTNP2	6993846	6994950	1.07308	-0.348246	0.785538	0.133547	0.95394
chr12	RPL6	112842994	112856642	7.32315	-0.262897	0.833413	0.133588	0.95394
chrX	RP4-769N13.6	101854440	101969599	3.2484	0.362567	1.28571	0.133673	0.95394
chr3	TBL1XR1	176737143	176915261	7.91895	0.262747	1.19976	0.133693	0.95394
chr5	CTD-2260A17.2	96149731	96271513	2.00609	0.398203	1.31787	0.133738	0.95394
chr10	ZNF33B	43084555	43133992	4.86276	0.26646	1.20285	0.133764	0.95394
chr10	SVIL	29746267	30025710	9.50036	0.348698	1.27341	0.133819	0.95394
chr1	ATF3	212738676	212794119	3.82538	0.366703	1.2894	0.133962	0.95394
chr6	DOPEY1	83777385	83881069	5.93024	0.343367	1.26871	0.133978	0.95394
chr19	UQCR11	1597171	1605480	6.8559	-0.337554	0.791382	0.133992	0.95394
chr19	ATP5SL	41937223	41946622	5.87915	-0.222333	0.857178	0.134003	0.95394
chr19	ZNF528	52901102	52921665	2.17107	0.476927	1.39178	0.134141	0.95394
chr5	NDUFAF2	60240956	60448853	3.48311	-0.304866	0.809517	0.134176	0.95394
chr7	COA1	43648055	43769316	6.02874	-0.213751	0.862292	0.134328	0.95394
chr7	PPIA	44836279	44864163	8.26695	-0.285861	0.820252	0.134407	0.95394
chr12	TRAFD1	112563305	112591407	5.68099	0.182489	1.13484	0.13442	0.95394
chr20	ADRM1	60877149	60883918	5.93109	-0.290178	0.817801	0.134458	0.95394
chr1	RP11-269F19.2	45224709	45241482	3.88206	-0.269766	0.829454	0.134476	0.95394
chr6	AL583828.1	13469513	13486415	1.16822	-0.454282	0.729873	0.134494	0.95394
chr1	B4GALT2	44444615	44456840	5.48103	-0.274787	0.826572	0.134496	0.95394
chr9	PHF19	123617977	123639606	4.83212	-0.280889	0.823084	0.134513	0.95394
chr20	ZFAS1	47894715	47905797	4.3183	-0.312222	0.805401	0.134521	0.95394
chr6	C6orf48	31802385	31807541	6.55382	-0.261698	0.834106	0.134735	0.95394
chr1	RP11-109P14.9	38265392	38266551	1.26675	-0.414817	0.750115	0.134751	0.95394
chr12	ARPC3	110872630	110888227	5.25058	-0.249645	0.841103	0.134827	0.95394
chr6	RSPH3	159393903	159421219	5.28701	0.235051	1.17695	0.134865	0.95394
chr1	HFE2	145413095	145417545	0.9346	-0.410823	0.752194	0.134973	0.95394
chr5	RPS14	149822753	149829319	7.72728	-0.309181	0.8071	0.13498	0.95394
chr5	LYRM7	130506503	130541119	5.5173	-0.202207	0.86922	0.135042	0.95394
chr22	SMTN	31460091	31500743	5.124	-0.27568	0.826061	0.135095	0.95394
chr19	CALM3	47104331	47114050	8.26237	-0.220825	0.858075	0.135125	0.95394
chr3	KALRN	123798870	124445172	6.20012	0.223388	1.16747	0.135135	0.95394
chr17	MIR635	66420592	66420689	1.24989	0.373361	1.29537	0.135244	0.95394
chr1	ERRFI1	8064464	8086368	3.46236	0.308086	1.23806	0.135455	0.95394
chr8	TMEM71	133697253	133772958	4.85378	0.257171	1.19513	0.135568	0.95394
chr19	ZNF784	56132108	56135967	3.50906	-0.325868	0.797818	0.13559	0.95394
chr5	YTHDC2	112849380	112930982	4.94009	0.259624	1.19717	0.135651	0.95394
chr11	SCN3B	123499895	123525952	2.08157	0.467024	1.38226	0.135672	0.95394
chr2	FN1	216225163	216300895	8.33971	0.450316	1.36634	0.135686	0.95394
chr14	AL627171.2	50291993	50293258	2.14848	0.434585	1.35152	0.135741	0.95394
chr1	ODF2L	86814344	86862023	4.47934	0.291302	1.22374	0.135769	0.95394
chr6	TCTE1	44246480	44265458	0.76501	0.402935	1.32219	0.13603	0.95394
chr19	RAB4B	41284121	41302847	2.9432	-0.301491	0.811413	0.136096	0.95394
chr19	WDR18	983174	994569	4.39815	-0.324556	0.798544	0.136101	0.95394
chr14	FITM1	24600484	24602058	5.66906	-0.324464	0.798595	0.136229	0.95394
chr1	LEFTY2	226124298	226129189	8.42874	0.221221	1.16572	0.136255	0.95394
chr12	ZFC3H1	72003252	72061505	5.95328	0.337644	1.26369	0.136333	0.95394
chr12	CDK2	56360553	56366568	4.68961	-0.212975	0.862756	0.136341	0.95394
chr17	MRPL27	48445218	48450575	5.0944	-0.335642	0.792431	0.136387	0.95394
chr3	ATP5G1P4	172546526	172546966	0.738764	-0.490276	0.711889	0.13641	0.95394
chr1	HSPB11	54382247	54411602	3.24955	-0.381761	0.7675	0.136732	0.95394
chr22	CRYBB2P1	25844072	25916821	3.54231	-0.285923	0.820217	0.136889	0.95394
chr7	STAG3L2	74112305	74306731	1.47086	-0.483887	0.715048	0.136937	0.95394
chr18	TTC39C	21572737	21715574	1.69153	-0.311385	0.805868	0.137088	0.95394
chr3	SLMAP	57741177	57914895	8.06489	0.287617	1.22062	0.137091	0.95394
chr19	L34079.4	44078790	44079770	1.7245	-0.329262	0.795944	0.137166	0.95394
chr1	FAM212B	112223252	112298446	6.71475	0.205042	1.15272	0.137187	0.95394
chr7	CDK14	90095738	90839905	6.72996	0.323029	1.25095	0.137289	0.95394
chr22	KCTD17	37447779	37459430	5.25205	-0.36318	0.777449	0.137345	0.95394
chr15	RAB8B	63481668	63559981	1.67563	0.442308	1.35878	0.137406	0.95394
chr11	KCNJ11	17407406	17410878	3.35371	-0.369897	0.773838	0.137408	0.95394
chr5	CHSY3	129240165	129522327	3.49962	0.275173	1.21014	0.137475	0.95394
chr8	RPS20	56979854	56987069	7.92241	-0.297664	0.813569	0.137516	0.95394
chr1	HECTD3	45468212	45477001	4.53026	-0.223043	0.856756	0.137542	0.95394
chr14	ABHD4	23067146	23081265	5.18486	0.204908	1.15261	0.137616	0.95394
chrX	GSPT2	51486481	51489324	4.54678	0.189246	1.14017	0.137621	0.95394
chr17	RP11-849F2.7	8271956	8286505	7.87022	-0.246315	0.843047	0.137636	0.95394
chr19	MEF2B	19256377	19303400	3.07108	-0.325016	0.79829	0.137722	0.95394
chr5	SMAD5	135468534	135524435	6.06994	0.317676	1.24632	0.137806	0.95394
chr9	HSPA5	127997132	128003609	8.87363	0.18457	1.13648	0.137838	0.95394
chr16	PRSS54	58313901	58328951	0.573178	0.608227	1.52439	0.137956	0.95394
chr20	NANP	25593571	25604811	2.62119	-0.260594	0.834744	0.138005	0.95394
chr12	APAF1	99038919	99129204	4.37265	0.241403	1.18214	0.13804	0.95394
chr14	GPR137C	53019866	53104431	2.93084	0.307561	1.23761	0.138059	0.95394
chr19	AC008738.1	33790853	33793430	0.997779	-0.385086	0.765734	0.138178	0.95394
chr14	VASH1	77228532	77249354	6.4648	-0.293672	0.815823	0.138307	0.95394
chr8	RECQL4	145736667	145743229	3.39178	-0.455354	0.729331	0.138332	0.95394
chr14	ATG2B	96747595	96830207	5.56435	0.366214	1.28897	0.138505	0.95394
chr1	RP5-1057J7.1	23571258	23571717	0.418395	-0.456863	0.728569	0.138588	0.95394
chr22	PDXP	38054734	38062941	5.61692	-0.334827	0.792879	0.138747	0.95394
chr4	MAN2B2	6576902	6625089	4.6959	0.195343	1.145	0.138832	0.95394
chr11	ST5	8714898	8932498	5.20736	0.184751	1.13662	0.138958	0.95394
chr14	SETD3	99864083	99947216	6.80179	0.237958	1.17932	0.139002	0.95394
chr9	FANCG	35073832	35080013	3.36355	-0.431513	0.741484	0.139004	0.95394
chr6	RP1-225E12.2	139465341	139560442	2.67593	0.400238	1.31973	0.139028	0.95394
chr10	COMMD3	22604903	22609235	5.28803	-0.274879	0.826519	0.139397	0.95394
chr11	C11orf82	82611017	82669319	2.61094	-0.322419	0.799728	0.139459	0.95394
chr6	ANKRD6	90142889	90343553	6.91181	0.235453	1.17728	0.139594	0.95394
chr1	RP5-827C21.4	234508553	234509339	0.966938	-0.480228	0.716864	0.139649	0.95394
chr19	CTD-3148I10.15	49977843	49990894	5.45917	-0.253618	0.83879	0.139738	0.95394
chr14	LINC00648	48234157	48264295	2.51202	0.346654	1.27161	0.139841	0.95394
chr3	NFKBIZ	101546835	101579866	2.60564	-0.301317	0.811511	0.139852	0.95394
chr9	ZBTB26	125677845	125693779	3.64859	0.271934	1.20743	0.139858	0.95394
chr19	ZNF506	19896648	19932560	3.42978	0.278713	1.21311	0.139886	0.95394
chr16	ZNF629	30789778	30798523	6.36321	-0.17171	0.88779	0.139918	0.95394
chr17	ARL4D	41476327	41478505	2.77074	-0.324814	0.798401	0.139977	0.95394
chr15	RPS17L	83205504	83209315	0.326141	-1.73875	0.299629	0.139995	0.95394
chr1	TMEM200B	29445940	29450447	2.46421	-0.324337	0.798665	0.140042	0.95394
chr11	MRPL21	68658744	68671303	4.36097	-0.340195	0.789935	0.140123	0.95394
chr16	NARFL	779753	791329	4.77723	-0.344619	0.787516	0.140125	0.95394
chr19	CTD-2619J13.16	58929927	58930677	0.716647	-0.424411	0.745143	0.140239	0.95394
chr11	CCDC86	60609544	60618554	3.50458	-0.244733	0.843972	0.14039	0.95394
chr19	UQCR11	1578338	1605444	6.82164	-0.348988	0.785135	0.140392	0.95394
chr10	DNAJC1	22045466	22292698	3.89687	-0.202174	0.86924	0.140425	0.95394
chr6	RP1-234P15.4	75994730	76006719	3.59825	0.358997	1.28253	0.140437	0.95394
chr14	GPATCH2L	76618259	76720685	6.23739	0.391552	1.3118	0.140457	0.95394
chr4	RP11-420A23.1	129213906	129440549	1.41857	0.430316	1.34753	0.140488	0.95394
chrX	WDR13	48448430	48463581	5.95267	-0.256752	0.83697	0.140544	0.95394
chr21	C21orf33	45553487	45565605	7.47518	-0.306441	0.808634	0.140651	0.95394
chr4	PI4K2B	25162263	25280714	3.45344	0.227995	1.17121	0.140662	0.95394
chr10	BUB3	124913793	124924886	5.58812	-0.191673	0.87559	0.140679	0.95394
chr16	CYB5B	69458428	69500169	6.3097	-0.186132	0.878959	0.1407	0.95394
chr14	RP11-488C13.7	77245295	77248592	4.03212	-0.317089	0.802688	0.140712	0.95394
chr10	TAF5	105127724	105148822	2.81852	-0.292726	0.816358	0.140792	0.95394
chr3	MB21D2	192514604	192635950	4.15031	0.214497	1.1603	0.140818	0.95394
chrX	SLC35A2	48760459	48769235	3.74933	-0.220617	0.858199	0.140848	0.95394
chr9	MED22	136205160	136214986	4.89977	-0.233966	0.850294	0.140849	0.95394
chr2	MAP4K4	102313312	102511149	9.10446	0.253431	1.19204	0.140859	0.95394
chr19	PDCD5	33071974	33078358	5.57425	-0.299864	0.812329	0.140923	0.95394
chr1	DDR2	162601163	162757190	3.02982	0.369027	1.29148	0.14094	0.95394
chr4	PTPN13	87515468	87736324	5.24569	0.443771	1.36016	0.141001	0.95394
chr21	AP001062.8	45748827	45750104	2.74012	-0.358363	0.780049	0.141026	0.95394
chr7	VKORC1L1	65338254	65424550	5.97642	0.227803	1.17105	0.141036	0.95394
chr10	NDUFB8	102265385	102289638	6.45391	-0.266763	0.831182	0.141042	0.95394
chr12	TMEM106C	48357352	48362661	5.91754	-0.215377	0.861321	0.141061	0.95394
chr3	DBR1	137879854	137893791	3.33664	0.226095	1.16966	0.141104	0.95394
chr20	GSS	33516236	33543620	5.02587	-0.287128	0.819532	0.141149	0.95394
chr19	RPS19	42363988	42376994	7.3167	-0.343793	0.787967	0.141153	0.95394
chr20	AP5S1	3801178	3805949	3.73832	-0.211146	0.863851	0.141201	0.95394
chr10	PPP3CB	75196186	75255782	6.12208	0.182389	1.13476	0.141204	0.95394
chrX	RPL39	118920467	118925606	6.98182	-0.328972	0.796104	0.14155	0.95394
chr10	SLK	105726959	105788991	7.1745	0.336482	1.26267	0.141661	0.95394
chr3	SATB1	18386879	18487080	6.09795	0.235933	1.17767	0.141689	0.95394
chr9	CCBL1	131595221	131644773	2.94436	-0.301356	0.811489	0.141763	0.95394
chr14	OXA1L	23235731	23241007	6.83245	-0.175913	0.885207	0.141806	0.95394
chr12	NT5DC3	104164231	104234975	2.18808	-0.273675	0.82721	0.141828	0.95394
chr10	ATP5C1	7830092	7849778	8.2152	-0.251247	0.84017	0.141853	0.95394
chr1	MRTO4	19578033	19586622	4.15432	-0.292375	0.816557	0.141871	0.95394
chr2	AC096574.5	238521620	238535168	2.08403	0.320056	1.24838	0.1419	0.95394
chr1	DHDDS	26758773	26797785	5.06552	-0.18449	0.87996	0.142044	0.95394
chr14	KTN1	56025790	56168244	8.92495	0.269678	1.20554	0.14209	0.95394
chr20	CEP250	34042985	34099804	4.69632	0.209246	1.15608	0.142166	0.95394
chr19	AC005786.7	3544197	3557567	1.9624	-0.317955	0.802206	0.142172	0.95394
chr1	PLEKHG5	6526152	6580121	5.30074	-0.28672	0.819763	0.142176	0.95394
chr11	DEAF1	644233	706715	5.19869	-0.244336	0.844204	0.142223	0.95394
chr17	AARSD1	41102543	41116515	5.0246	-0.211799	0.86346	0.14229	0.95394
chr5	PKD2L2	137223657	137278436	3.22589	0.387781	1.30838	0.142335	0.95394
chr15	COX5A	75212132	75230509	7.90837	-0.298675	0.812999	0.142368	0.95394
chr8	ASPH	62413116	62627155	7.88247	0.211218	1.15767	0.142496	0.95394
chr3	RPL35A	197676858	197683481	7.5174	-0.315188	0.803746	0.142511	0.95394
chr3	BSN	49591922	49708978	3.3335	0.332002	1.25876	0.142523	0.95394
chr19	LONP1	5691845	5720583	6.12302	-0.229251	0.853078	0.142764	0.95394
chr10	USMG5	105148798	105156223	6.41201	-0.35931	0.779537	0.142797	0.95394
chr12	MIR3652	104324203	104324333	4.34862	0.433436	1.35045	0.142879	0.95394
chrX	RPS4X	71475529	71497150	8.24606	-0.248009	0.842058	0.142928	0.95394
chr5	ZFYVE16	79703832	79775169	6.32129	0.299442	1.23067	0.143101	0.95394
chr1	RP11-69E11.8	40030832	40038875	4.82394	0.227761	1.17102	0.143102	0.95394
chr11	PTPMT1	47586982	47595013	4.90298	-0.220329	0.85837	0.143186	0.95394
chr19	INSR	7112266	7294045	6.95653	0.237271	1.17876	0.143187	0.95394
chr8	PRKRIRP7	79672377	79674666	1.23763	0.399674	1.31921	0.143224	0.95394
chr2	ANKRD39	97502348	97523832	3.05645	-0.326817	0.797293	0.143239	0.95394
chr14	SNAPC1	62229075	62263146	3.8978	-0.212991	0.862747	0.143265	0.95394
chr19	FUZ	50310126	50320633	4.12085	-0.285686	0.820351	0.143308	0.95394
chr8	KIAA0196-AS1	126052926	126057231	1.78277	0.394065	1.31409	0.143315	0.95394
chr7	PPP1R9A	94536514	94925727	5.25918	0.366839	1.28952	0.143328	0.95394
chr11	PCSK7	117075053	117103241	7.02086	0.308178	1.23814	0.143376	0.95394
chr9	TUBB4B	140135665	140138159	7.11673	-0.265219	0.832073	0.14339	0.95394
chr8	RP11-103H7.5	127569141	127569678	4.18163	0.552339	1.46646	0.143424	0.95394
chr20	JAG1	10618332	10654694	3.75878	-0.299465	0.812554	0.143495	0.95394
chr12	LIMA1	50569571	50677329	2.11927	0.341886	1.26741	0.143545	0.95394
chr16	ZNF423	49521435	49891830	1.81428	0.344221	1.26947	0.143571	0.95394
chr7	AC018464.3	112594701	112635689	3.33402	0.276774	1.21148	0.143629	0.95394
chr3	TMF1	69068978	69101484	5.76917	0.306775	1.23694	0.14383	0.95394
chr11	RPL26P30	2356362	2357006	1.15581	-0.381939	0.767406	0.143857	0.95394
chrX	FAM155B	68725084	68752351	2.55021	-0.365524	0.776187	0.143966	0.95394
chr19	EGLN2	41304901	41314338	5.57726	-0.239858	0.846829	0.143966	0.95394
chr19	RPS9	54704610	54752862	7.67384	-0.320085	0.801023	0.143987	0.95394
chr14	MYH7	23881947	23904927	13.5077	0.221191	1.1657	0.144074	0.95394
chr19	TPM3P9	53935237	53947923	1.54865	0.34457	1.26977	0.144083	0.95394
chr10	PTER	16478942	16555736	1.89419	0.358689	1.28226	0.14419	0.95394
chr9	SDCCAG3	139296377	139305061	3.85401	-0.230003	0.852633	0.144256	0.95394
chr11	FAU	64888100	64889945	6.63218	-0.339777	0.790163	0.144275	0.95394
chr1	UQCRH	46769303	46782448	7.68314	-0.297591	0.81361	0.1443	0.95394
chr11	OAF	120081475	120101041	0.536386	-0.498616	0.707785	0.144309	0.95394
chr11	FADS1	61567099	61596790	7.4843	-0.240124	0.846672	0.144542	0.95394
chr17	DCXR	79993012	79995608	5.32222	-0.364305	0.776843	0.144592	0.95394
chr19	MAP2K7	7968728	7979363	5.10853	-0.252906	0.839204	0.144636	0.95394
chr16	PAQR4	3019246	3023490	3.81851	-0.488556	0.712738	0.144788	0.95394
chr18	BCL2	60790579	60987361	0.460635	-0.498164	0.708007	0.144791	0.95394
chr9	ENDOG	131580753	131584956	4.9139	-0.407535	0.75391	0.144808	0.95394
chr19	CTC-453G23.5	48621689	48630963	1.35707	-0.476777	0.718581	0.144888	0.95394
chr16	IL4R	27324989	27376099	2.59593	0.311042	1.2406	0.144956	0.95394
chr17	C17orf59	8091652	8093564	3.50505	-0.296411	0.814275	0.144961	0.95394
chr19	ZNF738	21541732	21562104	4.1894	-0.196608	0.8726	0.145089	0.95394
chr17	FZD2	42634925	42636907	6.32927	0.223336	1.16743	0.145143	0.95394
chr10	WDR11	122610687	122669036	5.60856	0.22153	1.16597	0.145221	0.95394
chr13	STARD13-AS	33845516	33855471	0.379524	0.806877	1.74942	0.14532	0.95394
chrX	MIR503HG	133677367	133680741	0.744753	-0.451445	0.73131	0.145326	0.95394
chr4	RPL34	109541722	109551568	6.90698	-0.358661	0.779888	0.145348	0.95394
chr1	ATAD3B	1407143	1433228	4.18392	-0.366238	0.775803	0.145355	0.95394
chr2	MTX2	177134123	177202753	6.29556	-0.212221	0.863208	0.145386	0.95394
chr15	AC025918.2	59182166	59186281	1.33149	0.490218	1.40466	0.14548	0.95394
chr11	FOXRED1	126138950	126148026	4.99702	-0.189872	0.876683	0.145549	0.95394
[truncated: 14,203 more rows]
