# Supplementary material for: The antineoplastic drug, trastuzumab, dysregulates metabolism in iPSC-derived cardiomyocytes
Source: Clin Transl Med. 2017 Jan 18;6:5. doi: 10.1186/s40169-016-0133-2 (PMC5243239; doi:10.1186/s40169-016-0133-2)
Supplement: Supplementary file 3 — Additional file 3: Table S2. RNASeq differential expression analysis of iPSC derived cardiomyocytes following 48 h treatment with lapatinib. [file 40169_2016_133_MOESM3_ESM.xlsx]

## Sheet: Sheet1
Supplementary Table 2. RNASeq differential expression analysis of iPSC derived cardiomyocytes following 48 hours treatment with lapatinib.
Chr	Gene	Start	Stop	logCPM	logFC	FC	PValue	FDR
chr12	PHLDA1	76419227	76427712	4.36638	-1.80971	0.285249	8.89e-09	0.000144083
chr3	SLC6A6	14444076	14530857	3.05067	-1.89605	0.268678	2.35e-08	0.000145293
chr1	NPPA	11905766	11908402	10.9467	-1.33455	0.396515	2.69e-08	0.000145293
chr1	NPPA-AS1	11901074	11908136	9.82998	-1.26004	0.417533	3.81e-08	0.000154387
chr2	AC013718.1	135213767	135214178	2.30648	-0.972093	0.509766	4.53e-07	0.00146902
chr15	BMF	40380091	40401093	6.86378	0.901409	1.86789	1.01e-06	0.00266328
chr1	RGS4	163038565	163046592	1.85025	-1.28148	0.411373	1.15e-06	0.00266328
chr1	EPHA2	16450832	16482582	4.86258	-1.21175	0.431744	1.32e-06	0.00266328
chr19	LDLR	11200038	11244492	5.84305	-1.05538	0.481169	1.98e-06	0.00356948
chr2	SPRED2	65537985	65659771	2.33936	-1.48361	0.357593	2.59e-06	0.00419806
chr12	RP11-290L1.3	76424274	76425158	2.01741	-1.96514	0.256115	3.09e-06	0.00454587
chr10	SCD	102106881	102124591	6.1764	-0.88014	0.543315	3.51e-06	0.00474288
chr2	STAT4	191894302	192016322	3.12698	-1.29127	0.408591	4.32e-06	0.00537821
chr12	RP11-161H23.5	49658939	49667089	4.61734	-1.00511	0.498233	5.63e-06	0.00629665
chr13	SPRY2	80910111	80915086	4.44054	-0.664117	0.631075	6.53e-06	0.00629665
chrX	SHROOM4	50334647	50557302	1.20311	-1.37627	0.385213	6.66e-06	0.00629665
chr12	TUBA1C	49582519	49667114	5.96828	-0.752768	0.593464	6.69e-06	0.00629665
chr7	ETV1	13930853	14031050	5.10706	-1.00868	0.496999	7e-06	0.00629665
chr1	NPPB	11917521	11918988	6.61464	-1.76676	0.293867	8.85e-06	0.00685818
chr20	UBE2C	44441215	44445596	4.17822	-1.0363	0.487578	8.86e-06	0.00685818
chr15	RP11-521C20.3	40381033	40381587	4.02936	0.912777	1.88267	8.89e-06	0.00685818
chr1	C1orf21	184356192	184598154	4.59727	-0.755429	0.59237	1.02e-05	0.00725726
chr10	AL139819.1	102121397	102123376	4.95624	-0.89339	0.538348	1.03e-05	0.00725726
chr11	DHCR7	71139239	71163914	4.52944	-0.720571	0.606857	1.34e-05	0.00906491
chr5	SPRY4	141689992	141706020	2.71679	-2.44376	0.183804	1.41e-05	0.00916777
chr12	TUBA1B	49521565	49525180	7.91593	-0.778473	0.582984	1.51e-05	0.00942613
chr2	TMEM163	135213330	135476570	3.94146	-0.740977	0.598334	1.84e-05	0.0110194
chr17	MFAP4	19286755	19290553	7.0066	0.677997	1.59992	1.95e-05	0.0112849
chr4	ART3	76932337	77033955	4.10987	0.812554	1.75632	2.15e-05	0.0120108
chr11	ABTB2	34172535	34379555	5.16126	-0.757051	0.591705	2.27e-05	0.0122598
chr4	MSMO1	166248775	166264312	5.50665	-0.753215	0.59328	2.35e-05	0.0122888
chr3	ETV5	185764097	185828107	3.78086	-1.85575	0.276289	2.87e-05	0.0144071
chr4	FSTL5	162305049	163085187	1.46075	1.16021	2.2349	2.93e-05	0.0144071
chr17	P2RX1	3799886	3819794	5.03989	-1.01635	0.494364	3.43e-05	0.0163427
chr9	ADAMTSL1	18473892	18910948	2.69106	-1.02078	0.492851	3.54e-05	0.0163651
chr14	DACT1	59100685	59115039	5.39621	-0.660722	0.632562	3.72e-05	0.016586
chr10	CDK1	62538089	62554610	5.25181	-0.790308	0.578221	3.79e-05	0.016586
chr17	BIRC5	76210267	76221717	4.80672	-1.03571	0.487774	4.04e-05	0.0172266
chr5	RP11-43F13.3	987295	997423	4.09029	-0.865896	0.548706	4.5e-05	0.018704
chr5	EGR1	137801179	137805004	3.27089	-1.34052	0.394878	4.71e-05	0.0190868
chr1	MMACHC	45965725	45976739	3.56747	-0.649077	0.637688	4.95e-05	0.0195765
chr1	DHCR24	55315306	55352891	5.83656	-0.71197	0.610486	5.18e-05	0.0199753
chr12	RP11-386G11.10	49521565	49541652	7.50524	-0.771557	0.585785	5.67e-05	0.0213697
chr17	FAM64A	6347735	6354789	3.35962	-1.29074	0.408743	5.86e-05	0.0215642
chr7	INSIG1	155089486	155101945	4.21264	-0.642119	0.640771	6.41e-05	0.0230864
chr5	CTD-2636A23.2	43287703	43290941	4.79094	-0.604969	0.657485	6.91e-05	0.0238477
chr9	TUBB4B	140135665	140138159	7.11673	-0.720829	0.606749	6.92e-05	0.0238477
chr20	JAG1	10618332	10654694	3.75878	-0.813188	0.569123	7.71e-05	0.0260295
chr6	PIM1	37137979	37143202	3.67569	-0.678641	0.624754	9.14e-05	0.0286876
chr11	VWA5A	123986069	124018428	4.34698	0.567506	1.48196	9.32e-05	0.0286876
chr1	IRF6	209959036	209979465	3.63863	0.799034	1.73994	9.35e-05	0.0286876
chr3	MASP1	186935942	187009810	8.24151	-0.833435	0.561191	9.48e-05	0.0286876
chr1	NUF2	163236366	163325554	3.44356	-0.879837	0.543429	9.5e-05	0.0286876
chr8	PBK	27667137	27695612	5.07534	-0.884552	0.541656	9.56e-05	0.0286876
chr10	SLC16A9	61410523	61495760	2.89071	1.2531	2.38353	0.000101649	0.0294799
chr17	AC087645.1	76210462	76220740	4.19093	-1.00514	0.498223	0.000101899	0.0294799
chr6	GFOD1	13358062	13487894	6.57051	-0.829854	0.562586	0.000105266	0.0299195
chr8	GEM	95261481	95274578	4.34737	-0.672405	0.62746	0.000112952	0.0315506
chr10	ANKRD1	92671853	92681033	10.8234	-0.834167	0.560907	0.000133311	0.0366062
chr12	KRT6A	52880958	52887041	-1.43497	-7.94381	0.0040614	0.000141988	0.0383392
chr5	PTTG1	159848829	159855748	5.29512	-1.0808	0.472767	0.000145779	0.0387176
chr12	DUSP6	89741009	89747048	0.881544	-1.93602	0.261336	0.000153008	0.0399821
chr10	ACTA2	90694831	90751147	7.49366	-0.832195	0.561674	0.000166805	0.0428954
chr11	TMEM133	100862811	100864663	3.23183	-0.582937	0.667603	0.00017581	0.0445047
chr12	AMIGO2	47469490	47473734	1.72963	-0.98212	0.506235	0.000184898	0.0457409
chr2	SDPR	192699028	192711981	2.12958	-0.965609	0.512062	0.000186519	0.0457409
chr8	SQLE	126010739	126034525	5.08737	-0.5063	0.704026	0.000192802	0.0457409
chr21	CBS	44473301	44497053	5.13495	-0.498944	0.707624	0.000196815	0.0457409
chr9	CKS2	91926113	91931618	4.43559	-0.73585	0.600464	0.000197156	0.0457409
chr2	IGFBP5	217536828	217560248	8.64402	0.84284	1.79358	0.000197634	0.0457409
chr5	STK32A	146614526	146767415	1.06769	1.05705	2.08068	0.000204595	0.046685
chr9	PSAT1	80912059	80945009	2.88974	-0.692418	0.618816	0.000210119	0.0472797
chr3	DGKG	185823457	186080026	0.0538353	-1.62346	0.324555	0.000214592	0.0476247
chr3	DOCK3	50712672	51421629	1.94583	0.928393	1.90315	0.000222113	0.0486277
chr11	RP11-121L10.3	90015728	90017340	3.59264	-0.751738	0.593888	0.000227739	0.0491948
chr5	KCNMB1	169801675	169816681	1.81923	-0.898309	0.536515	0.000235745	0.050254
chr4	MAD2L1	120976763	120988229	4.59133	-0.669449	0.628747	0.000252493	0.0531251
chr10	CXCL12	44793038	44881941	8.50549	-0.622221	0.64967	0.000264611	0.054961
chr14	RP11-488C13.5	77248083	77253067	4.5445	-0.756054	0.592114	0.000295355	0.0602015
chr2	ST6GAL2	107418056	107503564	2.73833	-0.926585	0.526102	0.000301083	0.0602015
chr15	PIF1	65107831	65117867	2.03258	-1.2517	0.419953	0.000301964	0.0602015
chr14	VASH1	77228532	77249354	6.4648	-0.715325	0.609068	0.000306798	0.0602015
chr7	SERPINE1	100770370	100782547	3.68909	-1.07531	0.474569	0.000308421	0.0602015
chr4	RP11-588K22.2	156655600	156658214	5.31743	0.533084	1.44702	0.000325888	0.0626756
chr1	RIMS3	41086351	41131329	4.17171	-0.498494	0.707845	0.000332366	0.0626756
chr8	TRIM55	67039131	67087720	7.54182	-0.498496	0.707844	0.000332702	0.0626756
chr9	ABCA1	107543283	107690518	5.32306	0.855869	1.80985	0.000358437	0.0667475
chr5	SEPP1	42799982	42887494	5.56247	0.53943	1.4534	0.000387106	0.0708213
chr8	GGH	63927638	63951730	3.64136	-0.66254	0.631765	0.000389056	0.0708213
chr6	SCUBE3	35182190	35220856	5.03676	-0.846845	0.555999	0.00040675	0.0732194
chr2	RRM2	10262455	10271545	5.27262	-0.655396	0.634901	0.000414162	0.0737346
chr2	CENPA	26987157	27023935	2.87489	-0.939716	0.521336	0.000424423	0.0745612
chr21	ADAMTS1	28208066	28217728	4.48179	-0.625575	0.648161	0.00042801	0.0745612
chr8	HAS2	122624356	122653630	0.760658	-1.39761	0.379559	0.000444453	0.0766019
chr1	CDC20	43824626	43828874	4.57389	-0.869007	0.547524	0.000450489	0.0768249
chr5	CCNB1	68462837	68474072	5.38577	-1.00123	0.499572	0.000460141	0.0776536
chr7	PRRT4	127990379	128001739	2.33614	0.751454	1.68349	0.000470963	0.0782413
chr17	CTD-2020K17.3	43315395	43319101	0.453661	1.2259	2.33902	0.000476098	0.0782413
chr2	MTHFD2	74425689	74444692	5.22673	-0.504346	0.70498	0.000483799	0.0782413
chr10	ACTA2-AS1	90692400	90700368	6.48325	-0.837559	0.55959	0.000488564	0.0782413
chr17	ACE	61554422	61599205	2.63465	0.723983	1.65174	0.000491599	0.0782413
chr2	RND3	151324709	151395525	4.80401	-0.594692	0.662186	0.0004926	0.0782413
chr17	SOX9	70117161	70122561	2.43622	-0.734142	0.601176	0.000501614	0.0788995
chr17	AURKB	8108056	8113918	3.16922	-0.773139	0.585143	0.000519431	0.0809163
chr17	RASL10B	34058668	34070540	5.73618	-0.597888	0.66072	0.000528255	0.0815072
chr18	NDC80	2571510	2616634	4.45219	-0.720187	0.607019	0.000550764	0.0834455
chr1	RXRG	165370159	165414433	1.34272	-1.0608	0.479365	0.000551119	0.0834455
chr6	TUBB2A	3153903	3157760	3.47842	-0.593174	0.662883	0.000569364	0.0854099
chr6	XXbac-BPG252P9.9	30690882	30691654	7.10457	-0.551538	0.682293	0.00060197	0.0894727
chr9	RP11-228B15.4	130578345	130584799	2.41947	0.707715	1.63322	0.000613719	0.089578
chr11	ACCS	44087475	44105772	1.56352	0.988739	1.98445	0.000613738	0.089578
chr7	STARD3NL	38217824	38270272	5.48433	-0.457653	0.72817	0.000625948	0.0905445
chr20	AURKA	54944445	54967393	5.25113	-0.752567	0.593546	0.000663953	0.0951921
chr16	SLC7A5	87863629	87903094	5.69143	-0.721343	0.606533	0.000683599	0.0971102
chr17	KIF18B	43002077	43025082	3.51658	-0.74372	0.597197	0.00068932	0.0971102
chr19	UBE2S	55912652	55919145	5.34353	-0.878506	0.54393	0.00070316	0.0974104
chr6	TUBB	30687978	30693203	8.75173	-0.522787	0.696026	0.000703476	0.0974104
chr5	TARS	33440802	33469644	6.64211	-0.463063	0.725444	0.000731053	0.100371
chr7	DGKI	137065783	137531838	7.70001	-0.797109	0.575501	0.000763713	0.10289
chr16	PPL	4932508	5010742	4.97396	0.68939	1.6126	0.000770564	0.10289
chr7	MTURN	30174426	30202378	5.92458	0.530108	1.44404	0.000777003	0.10289
chr14	ZFP36L1	69254377	69263190	8.02126	0.4264	1.34388	0.000778067	0.10289
chr5	CCDC152	42756903	42802462	5.0073	0.550992	1.46509	0.000784593	0.10289
chr7	FAM71F2	128312342	128326929	0.723655	1.15186	2.22201	0.000789416	0.10289
chr17	EFCAB13	45400656	45518678	4.52731	0.982351	1.97568	0.000793853	0.10289
chr9	ZNF483	114287439	114340124	1.65449	1.15362	2.22471	0.000803914	0.103367
chrX	ACRC	70798261	70833433	0.475247	1.06227	2.08821	0.000814729	0.103932
chr3	RFTN1	16355081	16555533	5.29575	-0.490948	0.711557	0.000853463	0.108023
chr9	ENG	130577291	130617035	2.81811	0.710815	1.63673	0.000863208	0.10841
chr9	FAM189A2	71939488	72007371	6.52422	0.500471	1.41467	0.000879915	0.109469
chr17	RP11-290H9.4	45380832	45400979	1.52984	1.09777	2.14024	0.000885158	0.109469
chr10	LINC00263	102133372	102143125	0.546951	-1.00937	0.496765	0.000905032	0.111079
chr22	KCTD17	37447779	37459430	5.25205	-0.81149	0.569793	0.00091218	0.111114
chr16	RP11-615I2.2	68679283	68680071	1.63764	-0.711006	0.610894	0.000949864	0.113229
chr2	CCDC141	179694484	179914813	6.04191	-0.990896	0.503165	0.000950054	0.113229
chr15	ACSBG1	78459810	78538030	7.4545	-0.424	0.745355	0.000950506	0.113229
chr3	LEPREL1	189674517	189840226	5.50688	-0.685034	0.621991	0.000995369	0.117708
chr10	IDI1	1085848	1095110	5.76205	-0.47566	0.719138	0.00100857	0.118058
chr1	LINC00982	2976179	2985001	4.13854	0.59302	1.5084	0.0010129	0.118058
chr15	CHAC1	41245160	41248710	1.90951	-0.675021	0.626323	0.00102695	0.118708
chr11	SPA17	124543694	124567414	2.10812	-0.617901	0.651618	0.00103313	0.118708
chr2	PLCD4	219472488	219501907	0.839466	0.910986	1.88033	0.00105037	0.118892
chr2	DNAJC27-AS1	25194259	25262563	1.2787	0.853251	1.80657	0.00106072	0.118892
chr8	CDCA2	25316513	25365436	3.48272	-0.871661	0.546517	0.00106246	0.118892
chr11	CDHR5	616565	626078	1.92904	0.933871	1.9104	0.00106409	0.118892
chr5	AC008443.1	180682720	180684578	2.78956	0.594912	1.51038	0.0010834	0.120221
chr14	RP11-488C13.6	77240627	77247861	3.17287	-0.679841	0.624234	0.00109267	0.120424
chr11	CARS	3022152	3078843	4.52081	-0.466828	0.723554	0.00110299	0.120654
chr1	RP11-285F7.2	226028584	226034223	0.796925	1.02396	2.03349	0.00110965	0.120654
chr1	NEK2	211836114	211848960	3.79184	-0.9789	0.507366	0.00113084	0.121469
chr11	B3GAT1	134248398	134281812	0.528152	-0.965603	0.512064	0.00113214	0.121469
chr5	GABRB2	160715436	160976050	1.10195	-1.32381	0.399478	0.00115506	0.123113
chr19	ZNF568	37407231	37489602	0.879307	0.83518	1.78408	0.00117425	0.123407
chr11	FJX1	35639735	35642419	0.36647	-1.26312	0.416643	0.00117444	0.123407
chr19	ATP8B3	1782074	1812275	1.73794	-1.03309	0.488664	0.00118068	0.123407
chr10	SORCS3	106400859	107024993	1.28109	-1.21927	0.4295	0.00119161	0.123437
chr1	RP5-1092A3.4	28566020	28567964	1.91942	0.896338	1.86134	0.00120132	0.123437
chr2	AC159540.1	98081083	98099107	3.71279	0.744952	1.67592	0.00120382	0.123437
chr8	LINC00965	12270336	12271882	0.906366	0.986616	1.98153	0.00126232	0.128228
chr14	RP11-488C13.7	77245295	77248592	4.03212	-0.694976	0.61772	0.00126637	0.128228
chr17	PITPNM3	6354584	6459814	3.55721	-0.740005	0.598737	0.00127471	0.128271
chr3	RP11-379B18.5	125546081	125607918	0.362037	1.3266	2.50812	0.00128267	0.128275
chr1	HFE2	145413095	145417545	0.9346	-0.882775	0.542323	0.00129454	0.128667
chr2	EFEMP1	56093102	56151274	2.48538	-0.794795	0.576425	0.00132114	0.12946
chr10	GDF2	48413092	48416853	2.06568	-1.16355	0.446412	0.00133363	0.12946
chr22	LGALS1	38071615	38075813	1.82034	-0.814307	0.568682	0.00133409	0.12946
chr16	PLK1	23688977	23701688	4.48825	-1.01374	0.49526	0.00133447	0.12946
chr1	CDKN2C	51426417	51440305	3.25734	-0.652232	0.636295	0.00136916	0.132034
chr19	ZNF404	44376515	44405537	0.852966	1.01077	2.01499	0.00139609	0.133355
chrX	SMPX	21724090	21776281	8.18193	-0.555383	0.680476	0.0014129	0.133355
chr1	LRRC38	13801445	13840543	0.38721	-1.60014	0.329844	0.00142103	0.133355
chr11	BCO2	112046190	112095422	3.95013	0.628622	1.54609	0.00142332	0.133355
chr12	FOXM1	2966847	2986206	4.79923	-0.7069	0.612635	0.00142401	0.133355
chr19	TNFAIP8L1	4639530	4655580	3.06297	-0.765624	0.588199	0.00145481	0.135456
chr3	DUSP7	52082935	52090566	3.56554	-0.472734	0.720598	0.00148489	0.137467
chr15	AEN	89164527	89175513	5.22086	-0.442117	0.736054	0.00152085	0.139996
chr11	KCNA4	30031288	30038570	2.03512	-0.973054	0.509427	0.00161142	0.146831
chr1	RP11-22L13.1	3223200	3226660	0.808952	1.31736	2.49209	0.00161533	0.146831
chr19	ZFP36	39897453	39900052	2.72264	-0.569574	0.673816	0.00162229	0.146831
chr13	FAM155A	107820883	108519083	3.51612	0.775562	1.71186	0.0016734	0.150577
chr17	SPAG5	26904588	26926297	4.69466	-0.685396	0.621835	0.00168226	0.150577
chr14	LINC00648	48234157	48264295	2.51202	0.730577	1.6593	0.00174512	0.155344
chr2	ZNF514	95813075	95831158	3.86865	0.551835	1.46595	0.00182952	0.161718
chr2	BCL2L11	111876955	111926024	4.39286	0.481439	1.39614	0.00184258	0.161718
chr17	ZNF624	16524051	16557170	2.30823	0.621542	1.53852	0.00185462	0.161718
chrX	NSDHL	151999511	152038273	4.21686	-0.496559	0.708795	0.00186329	0.161718
chr5	GLRX	95087023	95158709	5.28249	-0.488546	0.712743	0.00188268	0.161718
chr7	PDK4	95212811	95225803	2.77428	0.769874	1.70512	0.00188373	0.161718
chr12	CDCA3	6953957	6961230	3.76102	-0.762402	0.589514	0.0018866	0.161718
chr1	PHGDH	120202421	120286838	5.04489	-0.503453	0.705416	0.00195008	0.165836
chr17	ETV4	41605212	41656988	0.584911	-1.37615	0.385247	0.0019669	0.165836
chr1	WDR78	67278568	67390570	1.50764	0.729155	1.65767	0.00197793	0.165836
chr18	AC139100.2	77905807	77936315	0.676166	0.989771	1.98587	0.00198625	0.165836
chr1	C1orf132	207974863	208042495	1.47651	1.26729	2.40709	0.00198789	0.165836
chr22	PI4KAP1	20383524	20427835	1.00523	0.873269	1.83181	0.00200836	0.165836
chr3	COLQ	15491640	15563258	5.29719	-0.820314	0.566319	0.00200943	0.165836
chr5	C7	40909354	40983041	7.10228	-0.695618	0.617445	0.00202549	0.165836
chr8	DENND3	142127377	142205907	3.89528	0.691401	1.61485	0.00202676	0.165836
chr17	FMNL1	43298811	43324687	2.44397	0.688009	1.61106	0.00203802	0.165919
chr3	ACPL2	140947568	141013748	5.43313	0.415008	1.33331	0.00208407	0.16882
chr18	TMEM241	20777108	21017925	2.26458	-0.512981	0.700773	0.00209831	0.169128
chr17	BCAS3	58754814	59470199	4.42057	0.474352	1.38929	0.00211909	0.169221
chr3	FGF12	191857184	192485553	7.1376	-0.523798	0.695538	0.00215598	0.169221
chr10	CEP55	95256389	95288849	4.31558	-1.02828	0.490294	0.00217501	0.169221
chr22	FAM227A	38974125	39052634	2.48113	0.741126	1.67148	0.00217679	0.169221
chr10	LINC00842	47011753	47174018	3.50596	0.685336	1.60808	0.00217714	0.169221
chr3	MST1	49721380	49726934	3.42173	0.708172	1.63373	0.00217945	0.169221
chr11	HSD17B12	43577986	43878167	5.46051	-0.405549	0.754949	0.0021979	0.169221
chr16	CENPN	81040103	81066719	4.8749	-0.472126	0.720901	0.00219861	0.169221
chr3	SH3BP5	15296360	15382875	5.67989	-0.455219	0.729399	0.00220085	0.169221
chr1	RP3-434O14.8	209960324	209961038	0.95441	0.980579	1.97326	0.00220391	0.169221
chr10	COL13A1	71561644	71724031	2.64544	-1.00387	0.49866	0.00224711	0.171065
chr12	PARPBP	102513956	102591298	2.69726	-0.784185	0.58068	0.00224904	0.171065
chrX	GPRASP1	101906294	101914011	3.62922	0.56452	1.4789	0.00229845	0.173653
chr10	MMRN2	88695297	88729238	1.47413	0.852591	1.80574	0.00230452	0.173653
chr1	NFASC	204797779	204991950	0.677424	0.989661	1.98572	0.00232463	0.174255
chr20	FAM83D	37554955	37581703	3.98581	-1.05344	0.481817	0.00233401	0.174255
chr5	PLK2	57749809	57756087	5.00997	-0.400731	0.757475	0.00242339	0.180098
chr22	C1QTNF6	37576207	37595425	1.48438	0.766405	1.70103	0.0024368	0.180267
chr18	TYMS	657604	673578	6.02078	-0.587031	0.665712	0.00245973	0.18053
chr19	SPC24	11242196	11266484	4.25692	-0.709448	0.611554	0.00246263	0.18053
chr2	SPC25	169690642	169769881	2.83893	-0.587311	0.665582	0.00249583	0.181679
chr1	UBE2T	202300785	202311108	4.73503	-0.591017	0.663875	0.00250073	0.181679
chr8	CA13	86132816	86196302	1.45986	-0.711826	0.610547	0.00251426	0.181846
chr9	FRMD3	85857905	86153461	6.6405	-0.590807	0.663971	0.00255614	0.183813
chr12	PMCH	102590237	102591623	0.823014	-0.966045	0.511908	0.00256414	0.183813
chr14	ASB2	94400499	94443137	7.26515	-0.621959	0.649788	0.0026544	0.188913
chr22	PIK3IP1	31677579	31688520	4.92114	0.546175	1.46021	0.00266231	0.188913
chr1	CDCA8	38158090	38175391	3.76026	-0.811278	0.569877	0.00267027	0.188913
chr1	SEMA6C	151104161	151119104	6.18444	0.482939	1.39759	0.00269324	0.189654
chr15	KNSTRN	40674922	40686447	4.97152	-0.552376	0.681896	0.00270415	0.189654
chr5	HSPD1P1	21882694	21884421	2.00046	-0.622415	0.649582	0.00272318	0.190165
chr7	PSMG3-AS1	1609709	1629262	4.44591	0.474762	1.38969	0.0027489	0.190322
chr5	TMEM173	138855119	138862520	5.95051	-0.504821	0.704748	0.00275958	0.190322
chr4	LRP2BP	186285032	186317053	1.66199	0.861444	1.81686	0.00276726	0.190322
chr18	THOC1	214520	268050	4.09902	0.421151	1.339	0.00279701	0.190322
chr9	C9orf131	35041092	35045988	1.92176	1.12071	2.17455	0.00283439	0.190322
chr2	GPR35	241544848	241570676	1.14133	1.00629	2.00873	0.00285104	0.190322
chr5	GM2A	150591711	150650001	6.06688	-0.411759	0.751706	0.00285392	0.190322
chr1	SLC30A2	26363743	26372624	2.40421	0.681332	1.60362	0.00286476	0.190322
chr8	NEFL	24808468	24814624	2.41848	-0.664367	0.630966	0.00286646	0.190322
chr18	SKA1	47901365	47920543	3.49378	-0.641246	0.641159	0.00286838	0.190322
chr18	FAM210A	13663346	13726662	5.18456	-0.40474	0.755372	0.00287308	0.190322
chr17	KPNA2	66031635	66042958	7.43612	-0.695735	0.617395	0.00287419	0.190322
chr17	SLC43A2	1472561	1532180	4.64862	0.583195	1.49816	0.00288262	0.190322
chr17	RP11-381P6.1	20841851	20885670	0.129012	1.65534	3.14997	0.0028899	0.190322
chr3	WDR52	113005777	113160457	2.82498	0.757353	1.69039	0.00290223	0.19036
chr4	IGFBP7-AS1	57975928	58071676	5.87832	-0.530599	0.692267	0.0029367	0.191427
chr8	LPL	19759228	19824769	5.22363	-0.783721	0.580867	0.00294212	0.191427
chr5	TRIP13	892758	919472	3.2944	-0.66821	0.629287	0.00297178	0.191801
chr10	MXI1	111967363	112047123	5.41814	0.473904	1.38886	0.00298189	0.191801
chr9	AIF1L	133971863	133998539	4.50562	-0.603826	0.658006	0.00299445	0.191801
chr9	RP11-229P13.23	139957987	139959033	1.67955	-1.15699	0.448446	0.00300056	0.191801
chrX	IL3RA	1455509	1501578	4.27071	0.822271	1.76819	0.00300707	0.191801
chr1	LRP8	53711217	53793742	3.01565	-0.701438	0.614959	0.00305191	0.193209
chr3	RP11-572C15.6	112315641	112320749	2.19845	-0.747669	0.595565	0.003053	0.193209
chr9	SHB	37919131	38069210	5.34569	-0.432687	0.74088	0.00310112	0.195479
chr4	RASL11B	53728457	53733000	5.13575	-0.487014	0.7135	0.00312951	0.195479
chr10	PGAM1	99185917	99193198	7.96386	-0.485132	0.714431	0.00313372	0.195479
chr1	RP5-1074L1.4	110912776	110915625	2.27745	0.961491	1.94732	0.00313712	0.195479
chr19	CTD-2368P22.1	58513429	58522600	4.63396	0.447755	1.36392	0.00316551	0.196299
chr12	STAT2	56735381	56753939	5.4112	0.406097	1.3251	0.00318695	0.196299
chr10	GOT1	101156627	101190381	8.47488	-0.398296	0.758754	0.00318926	0.196299
chr3	RP11-329B9.4	184451863	184456737	2.92116	-0.921265	0.528046	0.00319875	0.196299
chr3	KIAA1407	113682984	113775460	0.659248	1.14517	2.21172	0.00325675	0.198774
chr3	TTC14	180319918	180335616	4.78924	0.63667	1.55474	0.00327307	0.198774
chr3	DNAH1	52350335	52434507	2.81312	0.805485	1.74773	0.00327589	0.198774
chr12	FAM66C	8332805	8368747	1.40167	0.708625	1.63425	0.003304	0.199732
chr11	LDHA	18415935	18429972	7.50536	-0.51224	0.701133	0.00333536	0.200602
chr9	C9orf106	132083295	132087184	0.333316	1.10766	2.15496	0.00334316	0.200602
chr15	SCG5	32933877	32989299	0.582851	-1.00832	0.497126	0.00335978	0.200855
chr12	ESPL1	53662083	53687427	3.17827	-0.677342	0.625316	0.00339048	0.201355
chr7	C7orf63	89874488	89940377	1.15582	0.784847	1.72291	0.00339299	0.201355
chr3	MUC20	195447753	195467994	1.82697	0.91589	1.88673	0.00352094	0.207943
chr4	UVSSA	1341054	1381837	3.9385	0.555472	1.46965	0.0035398	0.207943
chr7	ASNS	97481430	97501854	4.85951	-0.394558	0.760723	0.00354252	0.207943
chr9	TRAF1	123664671	123691451	1.96827	0.645673	1.56447	0.00359139	0.209381
chr3	CAV3	8775486	8883492	0.796891	0.8554	1.80926	0.00359285	0.209381
chr2	AC007563.5	217559187	217858802	3.8709	0.618986	1.53579	0.00363062	0.210555
chr7	GS1-124K5.3	65956083	65958553	0.522655	1.07189	2.10218	0.00364425	0.210555
chr6	KIFC1	33359313	33377701	3.91191	-0.674669	0.626476	0.00365592	0.210555
chr8	TNFRSF10D	22993101	23021543	2.44277	-0.66701	0.629811	0.00366499	0.210555
chr17	RP5-890E16.2	46122503	46125435	0.286322	1.00184	2.00255	0.00372417	0.213199
chr9	PNPLA7	140354404	140444986	3.08254	0.909193	1.87799	0.00376473	0.213457
chr9	SAPCD2	139956581	139965040	3.4514	-1.10201	0.465868	0.00376926	0.213457
chr7	CYCS	25159710	25164980	9.18089	-0.415453	0.749784	0.00376953	0.213457
chr14	MOK	102690837	102771537	3.28437	0.542872	1.45687	0.00378138	0.213457
chr5	STC2	172741716	172756506	3.18832	-0.445761	0.734197	0.003819	0.214832
chr15	GOLGA8B	34817408	34880704	4.40762	0.596655	1.51221	0.00388439	0.217754
chr18	BCL2	60790579	60987361	0.460635	-0.9796	0.50712	0.00391612	0.218758
chr22	RAB36	23487513	23506537	1.71712	0.659474	1.57951	0.0039293	0.218758
chr17	PRR11	57232860	57282066	4.25338	-0.946721	0.51881	0.00395168	0.218826
chr5	DAP	10679342	10761384	6.69465	-0.387128	0.76465	0.00395754	0.218826
chr20	TPX2	30327074	30389608	6.56643	-0.786284	0.579836	0.00401152	0.220453
chr15	CHP1	41523037	41574043	6.75937	-0.392078	0.762031	0.00401645	0.220453
chr2	BOLA3	74362525	74375121	3.32289	-0.69532	0.617572	0.00402778	0.220453
chr15	CCNB2	59397277	59417244	4.49243	-0.770884	0.586058	0.0040493	0.220885
chr13	SLC7A1	30083547	30169825	5.44151	-0.541954	0.68684	0.00407336	0.221451
chr5	RP11-80G7.1	162910071	162921064	0.738651	-1.08542	0.471255	0.00410909	0.221828
chr11	GALNT18	11292423	11643552	5.26232	0.406888	1.32582	0.00411211	0.221828
chr15	IGDCC4	65673802	65715410	3.80589	0.547003	1.46105	0.00412296	0.221828
chr9	SLC2A6	136336217	136344259	1.68628	-0.705052	0.61342	0.00413506	0.221828
chr16	AC137932.5	89363916	89364724	0.171543	1.21032	2.3139	0.00416903	0.222912
chr20	L3MBTL1	42136320	42179590	4.08814	0.572803	1.48741	0.00426758	0.227406
chr9	ZNF169	97021593	97063736	1.65542	0.636096	1.55412	0.00428115	0.227406
chrX	FAM133A	92929012	92967273	2.56726	0.53893	1.45289	0.00432166	0.228808
chr4	CCNA2	122737599	122745087	5.40878	-0.669658	0.628656	0.00433937	0.228997
chr2	HJURP	234742062	234763212	3.69035	-0.69857	0.616183	0.00439971	0.231428
chr6	GFOD1-AS1	13486526	13487084	1.53408	-0.97382	0.509156	0.00444939	0.233283
chr10	VIM	17270258	17279592	7.62675	-0.471602	0.721163	0.00449938	0.235144
chr21	C21orf90	45937099	45945835	2.53672	0.756446	1.68932	0.00453532	0.23626
chr16	ABCC6	16242785	16317379	5.22847	0.489053	1.40352	0.00467595	0.242781
chr7	GPC2	99767229	99774995	4.22029	-0.494919	0.709602	0.00469495	0.242781
chr7	ZNF117	64432154	64467062	4.21336	0.589239	1.50445	0.00470547	0.242781
chr14	RN7SL3	50320336	50320632	-0.669524	3.40051	10.5598	0.00475949	0.244789
chrX	RP11-1114A5.5	135929543	135930193	1.63353	0.622244	1.53927	0.00480267	0.245595
chr17	TUBG1	40761694	40767252	5.00824	-0.384588	0.765998	0.00480548	0.245595
chr17	CTD-2020K17.1	43268298	43299589	0.513923	1.0346	2.04855	0.00490695	0.249852
chr17	ACE	61562184	61599209	1.6646	0.695658	1.61962	0.00491963	0.249852
chr1	PPP1R12B	202317827	202561834	9.6628	-0.473362	0.720284	0.00500065	0.253173
chr5	FGF1	141971743	142077617	6.98314	-0.482116	0.715927	0.00502184	0.253454
chr7	AHCYL2	128864864	129070052	4.67091	0.520665	1.43462	0.00511867	0.256944
chr19	CDKN2D	10677138	10679735	3.03101	-0.581616	0.668215	0.0051227	0.256944
chr14	RP11-131H24.4	94405901	94410475	3.25218	-0.663464	0.631361	0.0052151	0.259478
chr3	MYLK	123328896	123603178	5.76695	-0.78059	0.582129	0.00522821	0.259478
chrX	PDZD4	153067621	153096020	1.43185	-0.733533	0.601429	0.00523453	0.259478
chr6	ZNF204P	27325604	27339304	3.48144	0.509958	1.42401	0.0052373	0.259478
chr22	GTSE1	46692638	46726707	4.1044	-0.798991	0.574751	0.00528151	0.260679
chr1	ACOT7	6324329	6454451	4.47344	-0.540584	0.687493	0.0052937	0.260679
chr5	HMMR	162887209	162918947	4.37231	-0.794025	0.576733	0.00532709	0.261137
chr11	H2AFX	118964564	118966177	4.86618	-0.622468	0.649559	0.00533525	0.261137
chr5	ADAMTS12	33523640	33892297	4.29432	-0.799262	0.574643	0.0054471	0.26477
chr17	CDR2L	72983727	73001895	3.4726	-0.532903	0.691163	0.00545105	0.26477
chr16	TGFB1I1	31482906	31489281	5.55621	-0.477867	0.718038	0.0054585	0.26477
chr10	MARVELD1	99472930	99477907	5.44385	-0.355924	0.781369	0.00555476	0.267096
chr13	DNAJC3-AS1	96300987	96329179	2.85164	0.502751	1.41691	0.0055568	0.267096
chr3	PRSS46	46761073	46777919	3.6089	0.761763	1.69556	0.00556688	0.267096
chr3	SLC9A9	142984064	143567373	1.71329	0.632962	1.55075	0.00557241	0.267096
chr8	KCNQ3	133133108	133493200	2.57868	-0.894579	0.537904	0.00565192	0.270108
chr1	NR1I3	161199456	161208092	3.65463	-0.55925	0.678655	0.00567072	0.27021
chr19	LENG8-AS1	54955991	54960223	1.75539	0.797341	1.7379	0.00569399	0.270523
chr3	FBXL2	33318517	33445154	3.59539	0.47208	1.38711	0.00574054	0.271593
chr13	ENOX1	43787654	44361044	1.2564	-0.660855	0.632503	0.00575005	0.271593
chr10	CCDC3	12938627	13141652	2.84425	-0.648968	0.637736	0.00581245	0.271976
chr18	DTNA	32073254	32471808	6.14441	-0.34359	0.788078	0.00583198	0.271976
chr7	VOPP1	55503749	55640681	5.27762	-0.354944	0.7819	0.0058503	0.271976
chr5	HMGCS1	43289497	43313614	6.74002	-0.498798	0.707696	0.00591309	0.271976
chr3	CCDC80	112323407	112368377	4.2174	-0.707215	0.612502	0.00591434	0.271976
chr9	OLFM1	137967268	138013025	1.25556	-0.679138	0.624538	0.00592011	0.271976
chr1	PAPPA2	176432307	176814735	3.16897	-0.717672	0.608078	0.00592918	0.271976
chr5	AC026703.1	32788945	32791819	3.59115	-0.506558	0.7039	0.00593761	0.271976
chr9	PHF19	123617977	123639606	4.83212	-0.515985	0.699315	0.00594145	0.271976
chr17	PLEKHM1P	62775377	62833272	3.14356	0.63119	1.54884	0.00595148	0.271976
chr14	CDKN3	54863567	54886936	3.37789	-0.691043	0.619406	0.00595647	0.271976
chr13	MZT1	73282495	73301825	4.65714	-0.422242	0.746264	0.00597311	0.271976
chr11	OAF	120081475	120101041	0.536386	-0.938839	0.521653	0.00597639	0.271976
chr14	AL132989.1	58754751	58755865	0.576964	1.12153	2.17578	0.00601856	0.273128
chr15	NUSAP1	41624892	41673248	5.55909	-0.760031	0.590484	0.00613388	0.277584
chr14	UNC79	93799565	94174222	1.74721	0.788001	1.72668	0.00616423	0.27818
chr17	RP11-332H18.4	59470817	59488916	1.54588	0.853625	1.80704	0.00618804	0.278479
chr8	TUBBP1	30209389	30211034	3.68449	-0.483326	0.715327	0.00626791	0.280051
chrX	SMS	21958691	22025798	5.96259	-0.449822	0.732133	0.00626928	0.280051
chrX	GABRE	151121596	151143152	7.22623	0.574795	1.48947	0.0063023	0.280051
chr5	ADRB2	148206156	148208196	2.3567	-0.600856	0.659363	0.00631543	0.280051
chr1	TOMM40L	161195793	161200408	5.17528	-0.487248	0.713385	0.00632206	0.280051
chr19	CKM	45809672	45826235	7.90692	-0.469059	0.722436	0.00632669	0.280051
chr15	MESDC1	81293295	81296342	5.09913	-0.500494	0.706865	0.00639085	0.28212
chr6	CDKN1A	36644305	36655116	8.80476	-0.360909	0.778674	0.00642756	0.28297
chr16	VAT1L	77822427	78014004	6.0624	-0.568134	0.674489	0.00658473	0.288259
chr20	SLMO2	57608200	57617964	5.41789	-0.363684	0.777178	0.00660472	0.288259
chr16	SPN	29674300	29682187	2.68549	-0.691133	0.619367	0.0066184	0.288259
chr12	RACGAP1	50370706	50426919	5.10224	-0.629628	0.646343	0.00667147	0.288259
chr6	PACSIN1	34433916	34503006	3.56736	-0.527195	0.693902	0.00667592	0.288259
chr10	PDCD4	112631565	112659764	6.01424	0.364747	1.28766	0.006683	0.288259
chr8	POP1	99129525	99172062	2.96809	-0.45182	0.73112	0.00668523	0.288259
chr2	FMNL2	153191751	153506348	4.03996	0.499109	1.41334	0.00670183	0.288259
chr2	IRS1	227596033	227664475	5.86739	-0.460892	0.726537	0.00670784	0.288259
chr9	FAM166A	140138036	140142222	3.41405	-0.635484	0.643725	0.00676963	0.290145
chr9	MELK	36572859	36677678	3.38479	-0.584027	0.667099	0.00682631	0.291709
chr10	HK1	71029740	71161638	8.56622	-0.377874	0.769571	0.00684213	0.291709
chr2	SDC1	20400558	20425194	1.83285	-0.746088	0.596218	0.00687381	0.29229
chr11	PHLDB1	118477155	118528741	7.5142	0.501505	1.41569	0.00691992	0.29341
chr9	BRINP1	121915736	122131745	1.96497	-0.630538	0.645936	0.00693636	0.29341
chr14	DLGAP5	55614830	55658396	4.94657	-0.889565	0.539777	0.00697943	0.294309
chr13	RP11-290D2.6	45914174	45915318	8.69122	-0.341562	0.789186	0.00702369	0.294309
chr1	SLC26A9	205882176	205912588	1.29741	-0.603671	0.658077	0.00704193	0.294309
chr19	MPV17L2	18303992	18307758	4.46398	-0.476229	0.718854	0.00704384	0.294309
chr4	IGFBP7	57896939	57976551	8.41187	-0.467604	0.723165	0.00704845	0.294309
chr12	GAS2L3	100967461	101022064	4.04261	-0.793168	0.577076	0.00707652	0.294722
chr8	CYC1	145149930	145152428	6.88657	-0.402461	0.756567	0.00714737	0.296909
chr17	RP11-159D12.2	56066400	56072211	4.40693	0.696813	1.62092	0.00718504	0.297438
chr19	ZNF83	53097313	53193749	5.09425	0.454574	1.37038	0.00719682	0.297438
chr11	FADS2	61560452	61634826	6.90222	-0.402172	0.756718	0.00723528	0.297962
chr12	TROAP	49717019	49725514	3.45796	-0.792152	0.577482	0.00724627	0.297962
chr1	MIIP	12079523	12092102	2.91612	-0.73844	0.599387	0.00727298	0.298303
chr19	ZNF266	9523272	9546254	4.18659	0.367646	1.29025	0.00729223	0.298337
chr1	PRDM16	2985732	3355185	4.80173	0.42651	1.34398	0.007399	0.300911
chr22	GUCD1	24936406	24951903	6.52754	-0.345904	0.786815	0.00741358	0.300911
chr19	ZNF606	58488421	58514717	4.41122	0.453206	1.36908	0.00741932	0.300911
chr1	AMY2B	104096437	104122156	4.87598	0.589023	1.50423	0.00743199	0.300911
chr19	LMNB2	2427636	2456994	6.08118	-0.472066	0.720931	0.00744801	0.300911
chr1	MROH7-TTC4	55107459	55207981	6.3025	0.579921	1.49477	0.00749176	0.301596
chr4	RP11-489G11.3	174388984	174391192	0.501621	1.20797	2.31013	0.0075022	0.301596
chr9	PCAT7	97317351	97330409	2.07088	0.653677	1.57317	0.00755214	0.302852
chr11	C11orf45	128769460	128775930	1.25301	0.833155	1.78158	0.00760838	0.30291
chr10	PDSS1	26986588	27035727	2.23805	-0.564603	0.676142	0.00761077	0.30291
chr15	PRC1	91509270	91538859	5.83286	-0.669927	0.628539	0.0076171	0.30291
chr6	EFHC1	52285106	52387892	3.20416	0.448508	1.36463	0.00762837	0.30291
chr9	SLC25A25	130830480	130871524	3.34619	-0.386454	0.765007	0.00771819	0.304987
chr4	TRPC3	122800182	122872909	1.14547	-0.759111	0.59086	0.00773042	0.304987
chr15	SLC28A1	85427885	85518876	1.0888	1.17219	2.25354	0.00773716	0.304987
chr12	CERS5	50523575	50561288	4.32428	0.559287	1.47354	0.0077928	0.305831
chr15	OIP5	41601466	41624819	2.42038	-0.562796	0.676989	0.00781403	0.305831
chr2	NCAPH	97001525	97039583	3.30967	-0.658333	0.63361	0.0078152	0.305831
chr3	PRSS50	46753605	46854064	5.27498	0.656753	1.57653	0.00787648	0.306948
chr18	APCDD1	10454625	10489945	3.87824	-0.552911	0.681643	0.00788165	0.306948
chr9	PPAPDC3	134165081	134184649	6.10715	-0.534866	0.690223	0.00795392	0.30902
chr1	MROH7	55107463	55175939	6.14281	0.681957	1.60431	0.00808284	0.313083
chr1	KIAA1107	92632542	92650280	2.56802	0.751457	1.68349	0.00809713	0.313083
chr4	ELOVL6	110967002	111120355	4.23357	-0.428833	0.742863	0.00817731	0.315185
chr15	GOLGA8A	34671269	34880704	5.28752	0.580084	1.49494	0.00820226	0.315185
chr7	LINC00265	39773231	39832691	2.2116	0.502192	1.41636	0.00820987	0.315185
chr6	CEP85L	118781935	119031238	4.23397	0.575638	1.49034	0.0082489	0.315852
chr7	CCT6P1	65216129	65228341	1.15703	0.691931	1.61544	0.00829009	0.315852
chr19	ZSCAN18	58595205	58629794	5.45247	0.387277	1.30792	0.00829162	0.315852
chr14	KCNK13	90528109	90652201	2.27177	-0.534471	0.690412	0.00830522	0.315852
chrX	IGSF1	130407480	130533677	2.42065	0.483823	1.39844	0.00833534	0.316237
chr3	PLCL2-AS1	17084234	17085684	0.834429	-0.636562	0.643244	0.0083552	0.316237
chr1	PPAP2B	56960419	57110974	4.62902	0.42721	1.34463	0.0083739	0.316237
chr15	FGF7	49715293	49780972	3.56393	-0.479066	0.717442	0.00841987	0.317233
chr5	OCLN	68788119	68853931	2.32558	0.660487	1.58062	0.00849767	0.317839
chr7	CCDC136	128430811	128462186	1.7478	0.690304	1.61362	0.00849914	0.317839
chr1	PLK3	45265897	45271662	0.683388	-0.843324	0.557358	0.00851074	0.317839
chr5	CLK4	178029665	178057616	4.35025	0.609866	1.52612	0.00852214	0.317839
chr5	TRIM52	180681417	180688119	3.73763	0.464293	1.37964	0.0085594	0.317839
chr18	C18orf56	641320	658340	2.85307	-0.661908	0.632042	0.00857035	0.317839
chr1	PLOD1	11994262	12035595	6.22483	-0.404414	0.755543	0.008586	0.317839
chr3	HES1	193853934	193856521	4.32718	-0.435918	0.739223	0.00860575	0.317839
chr15	DNM1P47	102291235	102334505	1.97925	0.807338	1.74998	0.00861251	0.317839
chr6	GNL1	30509154	30524951	5.00028	0.346148	1.27116	0.00872133	0.320542
chr5	N4BP3	177540444	177553088	3.35875	-0.627286	0.647393	0.00874269	0.320542
chr6	CTGF	132269316	132272513	5.23459	-0.630457	0.645972	0.0087451	0.320542
chr4	RP11-420A23.1	129213906	129440549	1.41857	0.74512	1.67611	0.00878719	0.320619
chr4	NCAPG	17812525	17846485	4.89539	-0.520118	0.697315	0.00880371	0.320619
chr16	CIAPIN1	57462081	57481440	6.33306	-0.341769	0.789073	0.0088066	0.320619
chr5	SPEF2	35617946	35814713	2.97266	0.546346	1.46038	0.00891536	0.323454
chr4	AC016773.1	1741078	1743830	2.82618	-0.56402	0.676415	0.0089563	0.323454
chr1	TRABD2B	48226200	48462567	2.40149	-0.568984	0.674092	0.00896367	0.323454
chr15	IDH3A	78423840	78464291	8.19503	-0.356278	0.781177	0.00900628	0.323454
chr6	FAM65B	24797601	25042238	3.37385	-0.706492	0.612808	0.00902472	0.323454
chr7	AKR1B1	134127102	134144036	8.30791	-0.426708	0.743957	0.00905095	0.323454
chr7	RP11-449P15.2	919427	926184	4.0282	0.551246	1.46535	0.00905586	0.323454
chr12	NXPH4	57610578	57620232	2.67959	-0.71975	0.607203	0.00905978	0.323454
chr17	RP11-400F19.18	40661802	40663537	0.754209	1.01911	2.02666	0.00906753	0.323454
chr3	SH3BP5-AS1	15295691	15306000	5.50325	-0.381572	0.767601	0.00908412	0.323454
chr17	GSG2	3627211	3630067	1.87182	-0.594564	0.662244	0.00912299	0.324126
chrX	DGKK	50108408	50213737	3.31741	-1.01557	0.494631	0.00918146	0.32549
chr6	GJA1	121756838	121770873	7.46015	-0.430181	0.742169	0.00923443	0.326127
chr4	TIFA	113195698	113207059	3.32999	-0.480392	0.716783	0.00923969	0.326127
chr11	AP000721.4	63742092	63755818	6.33463	-0.422608	0.746075	0.00927543	0.326677
chr17	RP11-6N17.9	46022790	46051804	2.9526	0.466916	1.38215	0.00929845	0.326777
chr6	SLC25A27	46620678	46645930	3.49745	0.723937	1.65168	0.00932438	0.326979
chr13	RAB20	111175417	111214080	0.662058	-0.650027	0.637268	0.0094894	0.332047
chr3	TTLL3	9849770	9896822	4.46707	0.54782	1.46188	0.0095373	0.332422
chr3	CHCHD4	14153580	14166370	3.53551	-0.464013	0.724967	0.00955702	0.332422
chr1	FDPS	155278539	155290457	5.83175	-0.326579	0.797425	0.00959715	0.332422
chr1	ENO1	8921061	8939308	7.60788	-0.434827	0.739782	0.0096115	0.332422
chr8	MROH6	144648357	144655141	1.27286	0.788979	1.72785	0.00965375	0.332422
chr10	RP11-18I14.10	104209574	104220863	2.52718	0.673364	1.59479	0.00965844	0.332422
chr7	LINC00174	65841031	65866325	2.54008	0.644793	1.56351	0.00966046	0.332422
chr10	AL137026.1	44873687	44878739	4.96164	-0.563443	0.676686	0.00966425	0.332422
chr15	ARHGAP11A	32907345	32932150	5.8291	-0.745564	0.596435	0.00974287	0.33357
chr22	ATF4	39915700	39918691	6.69348	-0.551345	0.682384	0.00978919	0.33357
chr19	DACT3-AS1	47163621	47180704	2.21307	0.487213	1.40173	0.00979007	0.33357
chr5	SLC22A5	131705444	131731306	4.04535	0.47685	1.3917	0.00979626	0.33357
chr4	LGI2	25000469	25032501	4.67936	-0.81761	0.567381	0.00980288	0.33357
chr2	TSGA10	99613724	99771427	1.77511	0.646423	1.56528	0.00982119	0.33357
chr9	FBP2	97321002	97356075	0.99923	0.889953	1.85312	0.00985656	0.334072
chr2	WDR12	203739505	203879521	5.43524	-0.328204	0.796527	0.00990625	0.335055
chr7	SSPO	149473131	149531068	3.91725	0.612872	1.5293	0.0100094	0.335832
chr4	GSTCD	106629935	106768885	3.45964	-0.406388	0.75451	0.0100101	0.335832
chr16	TUBB3	89987800	90005169	3.60978	-0.552315	0.681925	0.0100102	0.335832
chr10	RP11-182L21.6	81585658	81587358	3.78427	-0.367576	0.775084	0.0100121	0.335832
chr1	S100A1	153600402	153604513	0.862287	0.896664	1.86176	0.0100389	0.336034
chr12	TMEM198B	56223529	56230030	3.77213	0.444431	1.36078	0.0101704	0.339733
chr6	CYP39A1	46517541	46620523	1.3589	0.606878	1.52296	0.0102773	0.342371
chr3	NBEAL2	47021173	47051193	5.28379	0.466868	1.38211	0.0102916	0.342371
chr7	TTC26	138818490	138876732	2.81005	0.460785	1.37629	0.010376	0.343449
chr4	INTU	128544426	128647892	4.01661	0.520689	1.43464	0.0103767	0.343449
chr17	MMD	53469974	53499353	4.32763	-0.35604	0.781306	0.0103876	0.343449
chr5	LMNB1	126112315	126172712	5.69129	-0.340446	0.789797	0.0104458	0.344669
chrX	KLHL13	117031776	117251303	4.97407	-0.449388	0.732354	0.0105397	0.34662
chr1	CROCCP2	16944751	16971178	3.47033	0.485797	1.40036	0.0105517	0.34662
chr1	ANKRD34A	145470508	145475646	2.60397	-0.512081	0.70121	0.0105691	0.34662
chr14	SLC7A7	23242431	23299029	1.62758	0.598083	1.5137	0.0106402	0.348245
chr12	IGFBP6	53491220	53496129	2.35303	-0.727138	0.604101	0.0107145	0.349972
chrX	KIF4A	69509879	69640682	4.2426	-0.770677	0.586142	0.0109172	0.355873
chr5	2016-03-03	126203406	126366500	4.9203	-0.399261	0.758246	0.0109422	0.355972
chr12	CLEC2D	9817565	9848413	1.5422	0.827975	1.77519	0.0110664	0.359215
chr1	KIF2C	45205490	45233439	4.17653	-0.690063	0.619827	0.0110975	0.359215
chr10	RP11-124N14.3	17275324	17276832	5.90856	-0.42773	0.743431	0.0111084	0.359215
chr7	CCT6P3	64498732	64535091	2.3548	0.605773	1.52179	0.011261	0.362572
chrX	PGAM4	77223458	77225135	2.95123	-0.545057	0.685365	0.0112745	0.362572
chr3	PRSS45	46783582	46854048	5.84971	0.626451	1.54376	0.0113	0.362572
chr12	RP11-1100L3.8	52452243	52453287	0.556698	-0.914646	0.530474	0.0113017	0.362572
chr19	RAB3A	18307594	18314884	3.42932	-0.393315	0.761378	0.0113419	0.363142
chr11	NAALAD2	89864683	89926062	4.39719	0.516139	1.43012	0.011373	0.363421
chr7	TFPI2	93514709	93520303	1.71228	-0.622136	0.649708	0.0114085	0.363838
chr15	PRC1-AS1	91509575	91531854	3.48949	-0.606448	0.656812	0.0114541	0.364256
chr3	POC1A	52109269	52188706	3.05031	-0.542206	0.68672	0.0114666	0.364256
chr1	RP11-67L3.5	55352548	55353674	1.68117	-0.863608	0.549576	0.0115472	0.366099
chr17	KCNJ2	68164814	68176189	2.38275	-0.626647	0.64768	0.0115735	0.366216
chr1	IKBKE	206643791	206670223	1.15541	-0.630732	0.645848	0.0117403	0.37073
chr1	DDAH1	85784164	86043933	4.9255	-0.45575	0.729131	0.0117619	0.37073
chr12	SHMT2	57623110	57628718	5.50713	-0.390003	0.763128	0.0118534	0.372878
chr11	SLC5A12	26688566	26744974	3.64568	0.43635	1.35318	0.0118761	0.372878
chr16	TNFRSF12A	3068446	3072384	6.57911	-0.454488	0.729769	0.0119017	0.372958
chr2	CLK1	201717732	201729422	5.25654	0.536644	1.45059	0.0120522	0.376285
chr3	EPHB3	184279572	184300197	6.52944	-0.544677	0.685545	0.0120633	0.376285
chr1	MOV10	113215763	113243368	4.54318	0.418138	1.3362	0.0121492	0.376285
chr17	NME2	49230951	49249105	7.1393	-0.510146	0.702151	0.0121613	0.376285
chr7	GRM8	126078652	126893348	0.678107	0.92196	1.89469	0.0121781	0.376285
chr19	AC010646.3	17346749	17366257	2.82763	-0.551269	0.68242	0.012179	0.376285
chr15	THBS1	39873280	39891667	6.80601	-0.57469	0.671431	0.012193	0.376285
chr3	TRIM59	160150233	160203561	5.73264	-0.362658	0.77773	0.0121937	0.376285
chr9	COL27A1	116917840	117074791	4.98512	0.492494	1.40687	0.0122364	0.376887
chr1	C1orf63	25568728	25664704	5.11525	0.454588	1.37039	0.0123524	0.379667
chr10	NPY4R	47083534	47088320	0.487061	1.04436	2.06245	0.0123736	0.379667
chr17	UBE2SP1	15607546	15608214	1.88789	-0.706614	0.612757	0.0124126	0.379914
chr1	STK40	36805225	36851497	5.55627	-0.364666	0.776648	0.0124285	0.379914
chr8	ADAM32	38964509	39142430	2.95023	0.891984	1.85573	0.0124996	0.380784
chr14	LTB4R2	24774940	24781259	1.7547	0.55566	1.46984	0.012504	0.380784
chr1	RHBDL2	39351479	39407471	0.663189	0.923979	1.89734	0.0125928	0.382288
chr15	GABPB1-AS1	50647525	50659636	2.9079	0.526788	1.44072	0.0126283	0.382288
chr15	SPRED1	38544527	38649450	3.63552	-0.534412	0.69044	0.0126304	0.382288
chrX	SLC25A5	118602363	118605282	8.3455	-0.351072	0.784001	0.0126478	0.382288
chr3	IGSF11	118619404	118864915	0.577166	0.861516	1.81695	0.0127293	0.382495
chr3	TTC21A	39149152	39180394	1.24827	0.860792	1.81603	0.012752	0.382495
chr17	ALOX12	6899384	6914055	1.38311	0.731701	1.6606	0.012786	0.382495
chr14	MIR208A	23857799	23857881	0.262616	0.82588	1.77262	0.0127905	0.382495
chr17	PCYT2	79858841	79869340	5.51329	-0.503332	0.705476	0.0128009	0.382495
chr9	SLC44A1	108006903	108201452	4.80829	0.4104	1.32905	0.0128073	0.382495
chr9	RP11-613M10.9	37588410	38068684	5.79895	-0.368968	0.774336	0.0128199	0.382495
chr17	NME1-NME2	49230920	49249108	7.14669	-0.506375	0.703989	0.0128847	0.383723
chr3	ECT2	172468472	172539264	5.35285	-0.573456	0.672005	0.0129536	0.385067
chr17	MPDU1	7486847	7496107	5.18013	-0.439524	0.737378	0.0130139	0.386152
chr15	IDH2	90626277	90645736	8.70872	-0.371898	0.772765	0.0131063	0.388181
chr19	ZNF571	38045684	38085673	2.62747	0.630469	1.54807	0.0131353	0.388331
chr11	INCENP	61891445	61920635	4.00878	-0.523523	0.695671	0.0131821	0.388865
chr11	CNTN5	98891683	100229616	3.96289	0.641956	1.56044	0.0132014	0.388865
chr6	BAK1	33540329	33548019	5.28032	-0.428577	0.742994	0.0133912	0.392495
chrX	DRP2	100474758	100519486	1.20655	-0.761683	0.589808	0.0134254	0.392495
chr12	NR4A1	52416616	52453291	2.42027	-0.781624	0.581712	0.0134349	0.392495
chr8	TRIB1	126442563	126450647	5.7148	-0.478295	0.717826	0.0134399	0.392495
chr14	RP11-894P9.1	104148699	104150352	2.32857	0.707884	1.63341	0.0134585	0.392495
chr22	UQCRFS1P1	40271293	40272119	3.96904	-0.41092	0.752143	0.01347	0.392495
chr16	TMEM159	21169698	21191937	6.19502	0.354515	1.27856	0.013594	0.395111
chr14	RP11-203M5.7	20919464	20920077	0.302422	0.748918	1.68053	0.0136265	0.395111
chr1	HFM1	91726323	91870426	1.52438	0.765499	1.69996	0.0136405	0.395111
chr1	DNALI1	38022520	38032458	3.10007	0.444665	1.361	0.0137088	0.395111
chrX	ZMAT1	101137262	101187004	3.46203	0.577012	1.49176	0.0137346	0.395111
chr9	CRAT	131857089	131873468	6.32645	-0.338602	0.790807	0.0137394	0.395111
chr4	H2AFZ	100869243	100871545	6.42693	-0.451825	0.731117	0.0137637	0.395111
chr1	TGFB2	218519577	218617961	4.69567	-0.504372	0.704967	0.0138037	0.395111
chr15	RPS27L	63418071	63450220	6.23711	-0.364888	0.776529	0.0138162	0.395111
chr1	INTS3	153700543	153746555	5.85926	0.39294	1.31307	0.0138428	0.395111
chr14	ABHD4	23067146	23081265	5.18486	0.338916	1.26481	0.0138638	0.395111
chr5	KIF20A	137514408	137523404	5.7463	-0.973607	0.509231	0.0138912	0.395111
chr1	KIAA0040	175126123	175162135	2.7807	-0.444864	0.734654	0.0139015	0.395111
chr17	RP11-156E6.1	40004770	40007699	2.77652	0.615742	1.53235	0.0139075	0.395111
chr3	NEK10	27151576	27410951	3.30537	0.635616	1.5536	0.0139345	0.395111
chr20	NNAT	36149617	36152092	1.00478	0.821803	1.76761	0.0139673	0.395111
chr3	LMCD1	8543393	8609805	1.94621	-0.564855	0.676023	0.0139753	0.395111
chr8	PTDSS1	97273943	97349223	5.35043	-0.351714	0.783652	0.0140419	0.395111
chr10	MBL1P	81664654	81710092	0.96277	0.844343	1.79545	0.0140432	0.395111
chr1	KIF21B	200938520	200992828	1.34081	0.536202	1.45015	0.0140475	0.395111
chr9	FAM69B	139607022	139618502	5.30957	-0.402341	0.756629	0.0141497	0.397294
chr11	AP006621.1	780117	780755	1.57824	0.633712	1.55155	0.0141788	0.397424
chr1	TTC4	55181495	55208330	4.73311	0.436239	1.35307	0.0142561	0.398899
chr22	LL22NC03-2H8.5	22638312	22641586	2.50748	0.859679	1.81463	0.0143441	0.400671
chr18	DSEL	65173819	65184217	3.73138	0.507551	1.42163	0.0143715	0.400745
chr7	LRRD1	91741473	91808845	5.98598	-0.342296	0.788785	0.0144569	0.401612
chr6	COQ3	99817276	99842080	3.14355	-0.414274	0.750397	0.014484	0.401612
chr16	GPT2	46918290	46965209	4.92128	-0.32506	0.798265	0.0144904	0.401612
chr6	ERMARD	170151718	170181680	2.96905	0.506499	1.4206	0.0145386	0.401612
chr15	PLA2G4B	42120283	42140345	4.25586	0.573359	1.48798	0.0145503	0.401612
chr1	FAM229A	32826871	32829879	1.74854	0.727777	1.65608	0.0145835	0.401612
chr7	PTN	136912088	137028611	4.12154	-0.36781	0.774958	0.0145987	0.401612
chr1	GLTPD1	1260136	1264277	3.80801	-0.544446	0.685655	0.0146165	0.401612
chr17	EZH1	40852293	40897071	5.47735	0.345343	1.27045	0.0146271	0.401612
chr1	CTPS1	41445007	41478235	4.60342	-0.365926	0.77597	0.0146505	0.401612
chr1	ADC	33546705	33586131	2.64303	0.527844	1.44177	0.0147009	0.402314
chr19	TOMM40	45393826	45406946	5.37152	-0.435471	0.739452	0.014728	0.402375
chr11	MADD	47290712	47351582	5.96614	0.339875	1.26565	0.0147726	0.402913
chr1	STMN1	26210672	26233482	8.21639	-0.400337	0.757681	0.0150443	0.409634
chr17	RP11-498C9.2	79801041	79801834	6.17931	-0.398732	0.758525	0.0151205	0.411018
chr12	HMGA2	66217911	66360075	5.69894	-0.393814	0.761115	0.0151534	0.411223
chr20	C20orf144	32250090	32253425	1.43416	0.979186	1.97135	0.0152213	0.412374
chr20	CDC25B	3767578	3786762	5.50713	-0.396558	0.759669	0.0152467	0.412374
chr2	AC007362.1	206642540	206644433	1.68293	0.636971	1.55506	0.0153234	0.413716
chr11	KIAA1377	101785746	101871789	2.3689	0.677797	1.59969	0.0153474	0.413716
chr5	C1QTNF3	34019553	34043937	1.52662	0.584264	1.49927	0.0154196	0.414269
chr11	AC090587.2	3837982	3843130	1.23344	0.819968	1.76537	0.0154377	0.414269
chr8	FDFT1	11653082	11696818	6.22291	-0.323876	0.798921	0.0154446	0.414269
chr12	BEST3	70037140	70093256	1.68388	1.07526	2.1071	0.015493	0.414755
chr21	ADAMTS5	28290231	28338832	1.04562	0.949201	1.9308	0.0155187	0.414755
chr7	CHCHD3	132469629	132766848	6.55835	-0.331849	0.794517	0.0155396	0.414755
chr4	TACC3	1723227	1746898	4.9638	-0.449566	0.732263	0.0156861	0.416776
chr17	RP11-498C9.13	79890274	79890934	3.97416	-0.495535	0.709299	0.0156906	0.416776
chr11	NEAT1	65190245	65213011	9.27704	1.12418	2.17977	0.0157508	0.416776
chr1	MFN2	12040238	12073571	8.72441	-0.308896	0.807259	0.0157718	0.416776
chrX	IRAK1	153275951	153285431	5.20451	-0.334445	0.793089	0.0157849	0.416776
chr7	RP11-458F8.4	66367844	66371284	1.84383	0.592963	1.50834	0.0157969	0.416776
chr16	RP11-303E16.2	81064375	81065090	2.24644	-0.644301	0.639803	0.0158133	0.416776
chr11	RN7SL56P	9602453	9602763	1.52762	0.795781	1.73602	0.0158211	0.416776
chr5	PPP2R2B	145967936	146464347	4.85624	-0.325079	0.798255	0.0160005	0.420805
chr20	FAM110A	814358	838106	1.25456	-0.599629	0.659924	0.016026	0.420805
chr19	ZNF345	37341263	37403931	1.96731	0.719873	1.64704	0.0160687	0.421171
chr20	BAK1P1	31276723	31278816	3.13224	-0.528757	0.693151	0.0161275	0.421171
chr2	AC012360.6	105979495	105995296	4.43202	0.842675	1.79337	0.0161672	0.421171
chr16	SYNGR3	2039661	2044276	3.4993	-0.518395	0.698148	0.0161927	0.421171
chrX	SLC25A6	1505045	1511617	7.87747	-0.380406	0.768222	0.0162097	0.421171
chr22	EFCAB6	43924624	44208217	1.12213	0.811908	1.75553	0.0162138	0.421171
chr17	SLC16A6	66263167	66287408	2.85932	0.548133	1.46219	0.0162219	0.421171
chr17	FAM20A	66531254	66597530	3.21757	0.557573	1.47179	0.016375	0.424465
chr10	C10orf10	45466429	45474258	4.61919	0.48059	1.39531	0.0164268	0.425128
chr11	C11orf82	82611017	82669319	2.61094	-0.520386	0.697185	0.0165065	0.426061
chr2	AC159540.2	98086678	98100408	1.79532	0.728756	1.65721	0.0165154	0.426061
chr11	TSPAN18	44748015	44953972	6.14538	-0.467467	0.723233	0.0167121	0.430448
chr3	LINC00883	106959539	107045811	3.70127	0.429364	1.34664	0.0168782	0.433795
chr8	RRS1	67341263	67342966	3.69257	-0.509581	0.702426	0.0169119	0.433795
chr15	TRIM69	45021186	45060027	6.04795	-0.278191	0.824625	0.0169223	0.433795
chr14	PPP1R3E	23764852	23772057	4.01497	0.495506	1.40981	0.0169561	0.433973
chr10	KNDC1	134973951	135039916	3.34824	0.532848	1.44678	0.0171009	0.43467
chr19	WDR62	36545783	36596008	4.89504	-0.509921	0.702261	0.0171139	0.43467
chr1	CCDC30	42929001	43120335	1.75679	0.5738	1.48844	0.0171456	0.43467
chr22	CITF22-1A6.3	50295876	50298224	3.19125	-0.400689	0.757496	0.0171484	0.43467
chr1	ACTG1P4	104112175	104113296	0.187778	1.0455	2.06408	0.017178	0.43467
chr12	CD9	6308881	6347425	1.24015	-0.690555	0.619616	0.0171932	0.43467
chr3	U73166.2	50297735	50300790	2.75075	0.656258	1.57599	0.0171946	0.43467
chr17	GFAP	42982376	42994305	1.85596	-0.602215	0.658742	0.0172177	0.43467
chr20	SPTLC3	12989627	13147411	4.30823	0.535801	1.44975	0.0172247	0.43467
chr13	ARGLU1	107194021	107220512	5.84873	0.465362	1.38066	0.0172743	0.434779
chr1	OVAAL	180528112	180535654	0.36325	-1.08329	0.471952	0.0172961	0.434779
chr16	PRRT2	29823177	29827201	2.91388	0.626676	1.544	0.0173399	0.434779
chr2	RGPD5	110550335	110615272	0.885264	0.778651	1.71553	0.0173555	0.434779
chr7	RP4-800G7.2	148982372	148994403	2.86851	0.622428	1.53946	0.0173633	0.434779
chr5	DEPDC1B	59892739	59996017	1.80704	-0.706063	0.612991	0.0173938	0.434872
chr19	SNAPC2	7985201	7988135	3.2952	-0.494359	0.709877	0.0174725	0.435963
chr17	AC027763.2	6779954	6915668	1.72931	0.551375	1.46548	0.0174913	0.435963
chr6	MICA	31371356	31383092	3.82224	-0.333843	0.79342	0.0175269	0.436045
chr17	OSBPL7	45884738	45899200	3.06856	0.506068	1.42017	0.0175484	0.436045
chr2	KLHL41	170366212	170382772	6.99498	0.345472	1.27057	0.0175977	0.43632
chr20	SLC24A3	19193290	19703581	5.21444	0.392151	1.31235	0.0176133	0.43632
chr1	RP5-1057J7.6	23607802	23613245	2.6456	0.935091	1.91201	0.0176782	0.43726
chr19	ZNF230	44507100	44518078	1.68385	0.458554	1.37416	0.0177512	0.43772
chr17	RP11-333E1.1	5095379	5151364	0.79249	0.747142	1.67846	0.0177576	0.43772
chr11	CAPN5	76777979	76837201	2.40907	0.494154	1.4085	0.0177779	0.43772
chr15	SEMA6D	47476298	48066420	5.63325	0.475701	1.39059	0.0178623	0.439132
chr8	TMEM55A	92006024	92053292	4.35014	-0.311948	0.805554	0.0180298	0.441935
chr7	CYP51A1	91741465	91772266	6.04389	-0.332686	0.794057	0.0180318	0.441935
chr1	CROCC	17066768	17299474	3.14921	0.463921	1.37929	0.0180582	0.441935
chr21	B3GALT5	40928369	41045064	3.35835	0.67748	1.59934	0.0181667	0.442864
chr2	FAM117B	203499901	203634480	3.68715	0.462126	1.37757	0.0181969	0.442864
chr3	FRMD4B	69219141	69591734	3.45149	-0.523646	0.695612	0.0182112	0.442864
chr11	CCDC86	60609544	60618554	3.50458	-0.390531	0.762849	0.0183095	0.442864
chr6	RP11-632C17__A.1	118320138	118320611	3.41106	-0.398975	0.758397	0.0183097	0.442864
chr17	HN1	73131343	73164376	5.67075	-0.375056	0.771075	0.0183583	0.442864
chr12	PGAM5	133287405	133299228	5.08601	-0.360916	0.77867	0.018375	0.442864
chr10	PCGF5	92979908	93044088	7.28706	-0.456448	0.728779	0.018386	0.442864
chr1	FH	241660903	241683061	7.57289	-0.322765	0.799536	0.0184086	0.442864
chr19	ADAMTS10	8645126	8675620	3.55578	0.467961	1.38315	0.0184195	0.442864
chr10	VIM-AS1	17256238	17271984	5.77268	-0.505881	0.70423	0.0184753	0.442864
chr1	SV2A	149874870	149889434	3.08855	-0.387659	0.764369	0.0185159	0.442864
chr1	CYR61	86046444	86049645	5.3647	-0.397121	0.759372	0.0186194	0.442864
chr20	AP5S1	3801178	3805949	3.73832	-0.338795	0.790702	0.0186409	0.442864
chr10	KIAA1462	30301729	30404423	2.84582	-0.467748	0.723093	0.018704	0.442864
chr16	VKORC1	31102163	31107301	4.33083	-0.42511	0.744782	0.0187369	0.442864
chr3	MAGEF1	184428156	184429836	6.29625	-0.405727	0.754856	0.0187552	0.442864
chr12	MMAB	109991542	110011679	4.64824	-0.34886	0.785204	0.0188022	0.442864
chr4	STIM2	26859300	27027003	3.90288	0.34693	1.27185	0.0188282	0.442864
chr1	UCK2	165796768	165880855	5.58114	-0.292316	0.81659	0.0188349	0.442864
chr19	FEM1A	4791728	4795571	6.14027	-0.277375	0.825091	0.0188473	0.442864
chr1	ZNF672	249132409	249143716	5.81136	-0.310144	0.806561	0.0188481	0.442864
chr14	RP11-7F17.7	77425981	77432145	2.77256	-0.477075	0.718433	0.0188571	0.442864
chr20	BMP7	55743804	55841685	8.06542	-0.387645	0.764376	0.0188793	0.442864
chr5	ZFP2	178322895	178360213	0.663821	0.747911	1.67936	0.0189125	0.442864
chr10	APBB1IP	26727132	26856732	0.323268	1.04588	2.06463	0.0189374	0.442864
chr11	CTD-2516F10.2	7448497	7533746	2.55632	0.526597	1.44053	0.0189395	0.442864
chr17	UBE2SP2	18580574	18581070	1.18102	-0.783885	0.580801	0.0189456	0.442864
chr10	CACNB2	18429606	18830798	5.81168	0.324194	1.25196	0.0189643	0.442864
chr2	SLC16A14	230899698	230933715	2.80917	0.659611	1.57966	0.0189748	0.442864
chr2	BOK	242498136	242513546	4.97805	-0.504665	0.704824	0.0189914	0.442864
chr19	AC104532.2	5904852	5914718	0.546978	0.787156	1.72567	0.018999	0.442864
chr8	SPIDR	48173167	48648868	4.24339	0.331209	1.25807	0.0190159	0.442864
chr6	ELOVL5	53132196	53213947	6.06891	-0.391355	0.762413	0.0190256	0.442864
chr1	RP11-439E19.3	246939315	246955687	1.02489	0.8081	1.7509	0.0191272	0.44459
chr11	CHKA	67820326	67888911	4.89273	0.4971	1.41137	0.0193016	0.445283
chr8	KB-431C1.4	103251622	103265561	2.0779	0.473354	1.38833	0.0193043	0.445283
chr4	RP11-384K6.2	119553429	119555914	3.07815	0.417815	1.3359	0.0193074	0.445283
chr1	DEPDC1	68939835	68962904	5.66863	-0.62837	0.646907	0.0193348	0.445283
chr6	TTK	80713604	80752244	4.08116	-0.624932	0.64845	0.0193395	0.445283
chr19	ATG4D	10654571	10664094	4.93404	-0.380991	0.76791	0.0193616	0.445283
chr13	NUDT15	48611703	48621358	4.35633	-0.336417	0.792006	0.0193774	0.445283
chr22	MN1	28144265	28197486	4.11364	-0.583062	0.667545	0.0194058	0.445283
chr6	STX11	144471663	144509507	2.13932	-0.497561	0.708303	0.0194475	0.445283
chr11	COX8A	63742079	63744015	7.14579	-0.460113	0.726929	0.0194559	0.445283
chrX	MAP3K15	19378174	19533379	5.70307	-0.292131	0.816695	0.0194706	0.445283
chr22	PLA2G6	38507502	38601697	3.33286	0.489908	1.40436	0.019514	0.445283
chr12	ZNF891	133694740	133707059	1.43296	0.656641	1.57641	0.0195143	0.445283
chr1	RP11-439E19.10	246935603	246939074	1.50823	0.861351	1.81674	0.0196719	0.447031
chr5	IL31RA	55147207	55218678	0.956291	0.956309	1.94034	0.0196859	0.447031
chr10	KLF6	3818188	3827473	4.46279	-0.430085	0.742218	0.0196897	0.447031
chr6	SLC39A7	33168222	33172216	7.70428	-0.313685	0.804584	0.0197013	0.447031
chr10	DDIT4	74033678	74035794	3.33481	-0.348842	0.785214	0.0198077	0.448406
chr15	RPP25	75246757	75249805	2.02776	-0.719661	0.60724	0.0198517	0.448406
chr7	AC007036.5	30197147	30199150	2.76893	0.726966	1.65516	0.0199116	0.448406
chr5	JADE2	133860003	133918918	3.18201	0.461278	1.37676	0.019921	0.448406
chrX	TMSB15A	101768604	101771712	2.47206	-0.519869	0.697435	0.0199421	0.448406
chr13	CCNA1	37005967	37017019	0.598795	-1.07925	0.473276	0.0199511	0.448406
chr5	SPOCK1	136310987	136934068	3.35537	-0.618116	0.651521	0.0199687	0.448406
chr15	PKM	72491370	72524164	9.4265	-0.380271	0.768294	0.0199833	0.448406
chr7	NDUFA4	10971578	10979883	8.52922	-0.353345	0.782767	0.0201055	0.450168
chr14	CDCA4	105475910	105487485	2.86377	-0.42029	0.747274	0.0201661	0.450168
chr7	GARS	30634297	30673649	6.02929	-0.282342	0.822255	0.0201734	0.450168
chr8	ZNF596	182137	197342	2.59629	0.420153	1.33807	0.0202154	0.450168
chr10	PPIF	81107225	81115093	6.94661	-0.438512	0.737895	0.0203044	0.450168
chr3	RN7SL4P	15780022	15780315	0.381676	1.30613	2.47277	0.0203227	0.450168
chr19	DDX39A	14519631	14530192	4.7578	-0.427271	0.743667	0.0203326	0.450168
chr5	THBS4	79287134	79379110	4.18076	-0.387426	0.764492	0.0203411	0.450168
chr1	DDX59	200593024	200639097	3.20153	0.338055	1.26405	0.0203637	0.450168
chr8	EXT1	118806729	119124092	5.88186	-0.474574	0.71968	0.0203756	0.450168
chr1	TIMM17A	201924619	201939789	5.93034	-0.324069	0.798813	0.0204119	0.450168
chr14	TRIM9	51441980	51562779	2.17638	0.498152	1.4124	0.0204608	0.450168
chr16	FAHD1	1876968	1890208	5.31628	-0.305035	0.809423	0.0204664	0.450168
chr3	ACVR2B-AS1	38492518	38496311	1.09365	0.545862	1.45989	0.0204971	0.450168
chr8	ST3GAL1	134467091	134584183	8.01404	-0.336526	0.791946	0.0205239	0.450168
chr8	WDYHV1	124428965	124479470	3.25434	-0.35521	0.781756	0.0205493	0.450168
chr15	HCN4	73612200	73661605	8.02077	-0.320962	0.800536	0.0205502	0.450168
chr16	SHCBP1	46614466	46655538	4.7017	-0.525016	0.694951	0.0205619	0.450168
chr3	OXTR	8792094	8811314	1.60334	0.581275	1.49617	0.0207986	0.454735
chr11	TSKU	76493295	76509198	2.861	-0.405171	0.755147	0.0208358	0.454934
chr1	FAM63A	150969025	150980851	5.62476	0.290888	1.22339	0.0209478	0.456764
chr6	PPP1R14C	150464212	150571493	8.11224	-0.33782	0.791236	0.0209949	0.457175
chr21	RCAN1	35885440	35987441	6.87377	-0.443212	0.735495	0.0211391	0.458976
chr16	ARL6IP1	18802991	18813000	5.84757	-0.445601	0.734278	0.0211881	0.458976
chr20	SIRPA	1875154	1920543	6.70218	-0.33569	0.792405	0.0212091	0.458976
chr19	AC005523.2	4791757	4795571	6.11837	-0.272449	0.827913	0.0212312	0.458976
chr5	SNX18	53813589	53842415	5.72953	-0.353445	0.782713	0.0212713	0.458976
chr19	FSD1	4304597	4323840	2.63805	-0.469379	0.722275	0.0212842	0.458976
chr1	TPM3	154127784	154167124	6.37101	-0.341516	0.789212	0.0213067	0.458976
chr2	NT5DC4	113479063	113500456	0.724231	-0.813885	0.568848	0.0213241	0.458976
chr11	RIC3	8127597	8190602	5.0133	0.349126	1.27379	0.0213489	0.458976
chr19	ATP1A3	42470734	42501649	5.75484	-0.398709	0.758537	0.0213609	0.458976
chr13	LINC00327	24040710	24061603	0.750275	0.589837	1.50508	0.0214199	0.459635
chr8	TIGD5	144680074	144682485	3.20347	-0.418613	0.748143	0.0214952	0.460641
chr21	TSPEAR-AS1	45926690	45935738	1.79094	0.683643	1.60619	0.0215501	0.460775
chr8	MYC	128747680	128753674	0.599009	-0.618311	0.651433	0.0215584	0.460775
chr4	LINC01085	14113592	14141676	0.365078	0.96034	1.94577	0.0215875	0.460788
chr17	IGFBP4	38599702	38613983	3.30043	-0.550519	0.682775	0.0216613	0.461279
chr16	GOT2	58741035	58768261	7.66778	-0.288736	0.818619	0.0216817	0.461279
chr2	AC110619.2	241388732	241396131	2.00278	0.777695	1.71439	0.0217025	0.461279
chr13	TPT1-AS1	45915480	45965872	4.78878	0.43082	1.348	0.0217243	0.461279
chr17	RP11-421E14.2	49326940	49329109	0.568652	0.97963	1.97196	0.0217589	0.461408
chr18	ZSCAN30	32831032	32870196	4.72681	0.407499	1.32638	0.0218546	0.461943
chr19	COLGALT1	17666403	17693971	5.14163	-0.294549	0.815327	0.021862	0.461943
chr12	A2ML1-AS1	8928815	8983543	1.18121	0.633385	1.5512	0.0219218	0.461943
chr19	ZNF177	9435021	9493293	2.04488	0.468726	1.38389	0.0219375	0.461943
chr12	ATP5B	57031959	57039798	10.5568	-0.292487	0.816493	0.0219493	0.461943
chr22	RP3-508I15.18	39130730	39134770	2.88718	-0.479035	0.717457	0.0219948	0.461943
chr11	RP11-680F20.12	125827795	125828547	1.52868	0.515335	1.42933	0.0220109	0.461943
chr16	FHOD1	67263290	67281561	3.48421	0.448994	1.36509	0.0220122	0.461943
chr9	RP11-23J9.4	100000779	100139569	3.04181	0.491624	1.40603	0.0221197	0.463598
chrX	AF274855.1	151125155	151125250	0.972305	0.844738	1.79594	0.0221743	0.464142
chr9	ANGPTL2	129849611	129885162	3.88801	0.379689	1.30106	0.0222343	0.464163
chr6	ACAT2	160181360	160200144	4.79915	-0.436372	0.738991	0.0222481	0.464163
chr20	FRG1B	29611857	29634010	3.58018	0.332208	1.25894	0.0222612	0.464163
chr1	SDC3	31342314	31381608	7.17435	-0.396601	0.759646	0.0223372	0.465148
chr3	MIR711	48616335	48616410	0.36243	0.894228	1.85862	0.0224167	0.465201
chr15	UBE2Q2P1	85070012	85114447	2.06244	0.741697	1.67214	0.0224365	0.465201
chr17	SLC25A19	73269073	73285591	2.61758	-0.563543	0.676638	0.0224872	0.465201
chr16	IRX3	54317216	54320675	4.3454	-0.579528	0.669183	0.0224948	0.465201
chr2	LGALSL	64681103	64688515	4.48845	-0.315196	0.803742	0.0225059	0.465201
chr12	PXMP2	133264192	133297276	4.23497	-0.382938	0.766874	0.0225378	0.465201
chr21	LINC00478	17442842	17999716	2.86157	0.445051	1.36136	0.0225942	0.465201
chr6	ABT1	26597180	26600278	3.56505	-0.351832	0.783589	0.0226413	0.465201
chr9	ST6GALNAC4	130670165	130679317	4.86786	-0.386499	0.764984	0.0226529	0.465201
chr17	AC132872.2	80214131	80216080	1.20651	0.763687	1.69782	0.0226536	0.465201
chr1	DPH2	44435672	44439041	4.11826	-0.347307	0.78605	0.0226587	0.465201
chr7	KEL	142638201	142659768	0.612263	0.716761	1.64349	0.0226843	0.465201
chr2	CKAP2L	113493930	113522254	3.97044	-0.655933	0.634665	0.0227695	0.465646
chr2	DTYMK	242615157	242626406	3.64524	-0.457248	0.728374	0.0227739	0.465646
chr7	RP5-1159O4.1	7592093	7606627	0.522598	1.00788	2.01095	0.0227982	0.465646
chr3	GHRL	10327359	10334631	0.160577	0.925474	1.89931	0.0228386	0.465646
chr2	AC068039.4	172629992	172632354	0.858622	0.748439	1.67997	0.0228565	0.465646
chr15	LOXL1	74218330	74244478	3.67756	-0.487161	0.713427	0.0228897	0.465646
chr4	YTHDC1	69176105	69215807	6.24603	0.330935	1.25783	0.0229488	0.465646
chr7	AC015987.2	135611542	135613214	7.28308	-0.328119	0.796575	0.0229798	0.465646
chr6	XXbac-BPGBPG55C20.2	58234838	58240189	2.47894	0.46424	1.37959	0.0229954	0.465646
chr16	RP11-72I8.1	15188268	15203054	3.03065	0.762361	1.69626	0.0230064	0.465646
chr2	SOX11	5832799	5841516	6.13526	-0.275273	0.826294	0.0230222	0.465646
chr19	ZNF540	38042308	38104998	1.32124	0.577814	1.49259	0.0232009	0.468666
chr12	PLBD1	14656595	14721283	3.03074	-0.379693	0.768601	0.0232294	0.468666
chr17	P4HB	79801035	79818570	8.36115	-0.305595	0.809108	0.0234121	0.471766
chr9	KCNT1	138594031	138684992	0.582856	-0.710928	0.610927	0.0235123	0.473197
chr19	RFX2	5993175	6199583	1.988	0.505212	1.41933	0.0235713	0.473613
chrX	NAP1L2	72432135	72434684	3.61991	0.393707	1.31376	0.023599	0.473613
chrX	MID1	10413350	10851773	5.95128	-0.501138	0.706549	0.0236207	0.473613
chr14	LRR1	50065415	50081390	3.4057	-0.382222	0.767255	0.0236898	0.473769
chr1	CROCCP3	16793931	16825752	3.10377	0.557945	1.47217	0.0237089	0.473769
chr1	AL136376.1	116915890	116926718	5.18928	-0.381564	0.767605	0.0237273	0.473769
chr2	NPHP1	110879888	110962643	2.75257	0.435109	1.35201	0.0237776	0.473769
chr8	MROH5	142443929	142517330	2.64955	0.776323	1.71276	0.0238108	0.473769
chr16	SMPD3	68392231	68482591	0.587453	0.952554	1.9353	0.0238624	0.473769
chr12	C2CD5	22601517	22697480	4.79324	0.384532	1.30544	0.0238664	0.473769
chr11	CHST1	45670427	45687172	1.45948	0.658416	1.57835	0.0239287	0.473769
chr17	ATP5G1	46970127	46973233	6.68922	-0.533933	0.690669	0.023931	0.473769
chr7	AIMP2	6048876	6063465	5.63828	-0.351048	0.784014	0.0239392	0.473769
chr17	MYO18A	27400528	27507430	9.03985	0.39421	1.31422	0.023998	0.473769
chr2	CYBRD1	172378757	172414643	3.13354	0.549692	1.46377	0.0240059	0.473769
chr11	RP11-713P17.3	133902167	133916744	0.652355	0.652973	1.57241	0.0240086	0.473769
chr13	ADPRHL1	114076260	114107839	8.1154	-0.293416	0.815968	0.0240662	0.474327
chr11	FKBP2	64008475	64011604	4.56311	-0.497821	0.708176	0.0241352	0.475109
chr10	C10orf71-AS1	50504157	50507063	1.79222	0.509916	1.42397	0.0243048	0.477211
chr12	RP11-603J24.9	56495115	56503073	5.25301	-0.306048	0.808854	0.0243698	0.477211
chr16	AC010547.9	71481503	71523214	3.30113	0.335442	1.26176	0.0243756	0.477211
chr6	EPB41L2	131160487	131384462	2.81282	-0.635258	0.643826	0.0243793	0.477211
chr9	ALDH1B1	38392661	38398658	5.20194	-0.340883	0.789558	0.024416	0.477211
chr9	PKN3	131464802	131483197	2.45119	-0.606359	0.656852	0.0244187	0.477211
chr1	ARF1	228270361	228286912	8.14414	-0.277854	0.824817	0.0244606	0.477453
chr10	C10orf11	77360998	78319925	1.53815	-0.50883	0.702792	0.0245263	0.478159
chr1	RP11-68I18.10	151102551	151104086	2.59102	0.44733	1.36351	0.0245707	0.478183
chr17	RNF213	78234665	78372586	6.44454	0.444728	1.36106	0.0245865	0.478183
chr1	CTH	70876901	70905534	1.4939	0.542927	1.45693	0.0246583	0.478981
chr7	LUZP6	135612022	135612198	4.80441	-0.315047	0.803825	0.0246967	0.478981
chr19	MRPL34	17403418	17417652	5.61468	-0.464442	0.724751	0.0247163	0.478981
chr3	ALAS1	52232102	52248343	6.51875	-0.293188	0.816097	0.0247767	0.479579
chr1	RP11-353N4.6	149575482	149616786	3.02796	0.504631	1.41876	0.0248373	0.480178
chr17	PYCR1	79890260	79900288	5.64871	-0.345377	0.787102	0.0249083	0.480977
chr19	CTU1	51600863	51611627	1.34961	-0.741441	0.598142	0.0250197	0.482085
chr1	ATP1A1OS	116934869	116961244	7.25599	-0.290755	0.817474	0.0250367	0.482085
chr12	KLHL42	27932953	27955973	5.27198	0.375347	1.29715	0.025055	0.482085
chr17	TNK1	7283853	7293093	0.81484	0.761699	1.69549	0.0250968	0.482305
chr12	ADAM1A	112337067	112340042	1.98902	0.513932	1.42794	0.0251259	0.482305
chr1	CKS1B	154947129	154951725	4.61421	-0.525342	0.694794	0.0252154	0.483449
chr17	GSDMB	38060848	38076107	2.14763	0.661853	1.58211	0.0252709	0.483854
chr16	SOX8	1031808	1036979	0.646864	-0.674783	0.626427	0.0252963	0.483854
chr6	ADCY10P1	41068761	41108571	1.85623	0.569591	1.4841	0.0253264	0.48386
chr19	CTD-2587H24.5	55670307	55688908	2.99094	0.414762	1.33308	0.0254168	0.484373
chr13	TPT1	45911008	45915505	9.8324	-0.330601	0.795205	0.0254635	0.484373
chr7	LINC-PINT	130626519	130794935	2.18957	0.552086	1.4662	0.025482	0.484373
chr17	C1QBP	5336097	5352150	6.1429	-0.375699	0.770732	0.0255868	0.484373
chr1	RP11-263K19.4	155166659	155175286	1.82552	0.51905	1.43301	0.025592	0.484373
chr16	SEC14L5	5008318	5069159	5.55124	-0.352122	0.783431	0.0256001	0.484373
chr13	SLC25A30	45967451	45992590	5.27487	-0.370386	0.773575	0.0256463	0.484373
chr17	ABCA5	67240452	67323385	3.65711	0.394712	1.31468	0.0256612	0.484373
chr19	ZNF302	35168544	35177302	5.60322	0.284956	1.21837	0.0256696	0.484373
chr19	OPA3	46030685	46105470	6.12487	-0.282753	0.822021	0.0257189	0.484373
chr2	RALB	120997640	121052289	5.19291	-0.285678	0.820356	0.0257357	0.484373
chr3	BDH1	197236654	197300194	3.85585	-0.409363	0.752956	0.0257602	0.484373
chr7	PEG10	94285637	94299007	5.79242	0.480947	1.39566	0.0257947	0.484373
chr6	KCNQ5	73331520	73908574	4.02122	0.501526	1.41571	0.0257954	0.484373
chr3	TMEM44	194308402	194354418	2.79006	-0.372087	0.772664	0.0258554	0.484373
chr3	MAGI1-IT1	65858490	65940233	0.471213	1.28133	2.43063	0.0258588	0.484373
chr22	MTFP1	30821518	30825045	2.97986	-0.691286	0.619302	0.0259201	0.484373
chr8	C8orf47	99076539	99105838	2.35236	0.533195	1.44713	0.0259462	0.484373
chr16	RP11-196G11.1	31094760	31106277	4.15303	-0.378764	0.769096	0.0259638	0.484373
chr1	RP5-1180C10.2	180238788	180245359	1.83048	0.660308	1.58042	0.025965	0.484373
chr19	ARMC6	19144384	19170563	4.26969	-0.419941	0.747455	0.0260455	0.484373
chr14	ACTN1	69340860	69446157	7.68728	-0.378874	0.769038	0.0260534	0.484373
chr3	RP11-480A16.1	195676059	195679566	2.17545	0.772469	1.70819	0.0260824	0.484373
chr2	RPLP0P6	38708920	38710012	4.49857	-0.333687	0.793506	0.0260879	0.484373
chr12	FAM216A	110906169	110928190	4.37433	-0.308003	0.807759	0.0261008	0.484373
chr12	CIT	120123595	120315095	4.36918	-0.705969	0.613031	0.0261306	0.484373
chr6	HIST1H2BG	26216428	26216872	0.954756	-0.739581	0.598913	0.0261783	0.484702
chr6	PNISR	99845927	99873207	6.63581	0.475259	1.39017	0.0263636	0.487577
chr12	CKAP4	106631655	106698057	6.64474	-0.292032	0.816751	0.0264462	0.488102
chr1	TRIM45	117653682	117665209	2.50068	0.396366	1.31619	0.0264523	0.488102
chr1	YARS	33240840	33283754	6.97157	-0.288452	0.81878	0.0264857	0.488162
chr17	METRNL	81037567	81052864	4.79951	-0.437389	0.73847	0.026541	0.488356
chr11	SCN3B	123499895	123525952	2.08157	0.680556	1.60276	0.0265893	0.488356
chrX	CHST7	46433219	46457843	3.09036	-0.405633	0.754905	0.0266681	0.488356
chr9	CCDC180	100000765	100140806	3.35512	0.504713	1.41884	0.026698	0.488356
chr2	EFR3B	25264999	25378243	3.55969	-0.457569	0.728213	0.0267067	0.488356
chr8	C8orf44	67579850	67597799	2.5273	0.481661	1.39635	0.0267272	0.488356
chr10	DUSP5	112257596	112271302	4.69507	-0.413863	0.750611	0.026741	0.488356
chrX	PDHA1	19362011	19379823	8.26469	-0.285371	0.820531	0.0267629	0.488356
chr19	ZNF350	52467596	52490109	2.36837	0.415154	1.33344	0.026818	0.488356
chr7	POT1	124462440	124570037	3.90455	0.385499	1.30631	0.0268416	0.488356
chr22	BID	18216906	18257536	3.58177	-0.364739	0.776609	0.0268507	0.488356
chr11	MTCH2	47638867	47664175	6.8084	-0.268515	0.830174	0.0268779	0.488356
chr7	PDE1C	31790793	32338941	5.64015	0.475491	1.39039	0.0268999	0.488356
chr7	FSCN1	5632439	5646286	7.25075	-0.403137	0.756212	0.0269512	0.488356
chr19	ZNF211	58141761	58154147	4.22233	0.326936	1.25435	0.0269734	0.488356
chr17	WSB1	25621102	25640657	7.5308	0.417623	1.33573	0.0269785	0.488356
chr7	MTPN	135611509	135662101	8.24445	-0.308843	0.807289	0.0272215	0.491918
chr5	NIPAL4	156887027	156901725	4.209	-0.40418	0.755666	0.027303	0.491918
chr14	LTB4R2	24778161	24781252	1.22787	0.594039	1.50947	0.0273207	0.491918
chr9	DNAJB5	34989638	34998897	6.62165	-0.28239	0.822228	0.0273216	0.491918
chr10	TTC18	75013517	75118617	2.00423	0.633755	1.5516	0.0273271	0.491918
chr9	TLE4	82186688	82341658	2.86714	0.362081	1.28528	0.0273807	0.492243
chr14	RPS6KA5	91336799	91526980	2.569	0.554427	1.46859	0.0274059	0.492243
chr5	NEURL1B	172068269	172118543	5.9439	-0.418954	0.747967	0.0275365	0.493536
chr16	RPS2	2012053	2014861	7.82573	-0.409054	0.753117	0.0275646	0.493536
chr19	ZNF763	12035890	12091196	2.55379	0.419188	1.33717	0.0276038	0.493536
chr11	C11orf72	67370351	67374177	1.95273	0.52698	1.44091	0.0276421	0.493536
chr19	NUMBL	41172596	41196877	3.06026	0.39982	1.31934	0.0276669	0.493536
chr12	TAPBPL	6560856	6575683	1.12357	0.558994	1.47324	0.0276847	0.493536
chr2	AHSA2	61404553	61418338	6.20133	0.363141	1.28622	0.0277014	0.493536
chr15	UBAP1L	65385338	65407535	1.5944	0.674815	1.59639	0.0277216	0.493536
chr6	ZNF192P1	28129559	28137372	1.15691	0.612463	1.52887	0.0277776	0.493989
chr6	SYTL3	159071046	159185908	3.72813	0.35575	1.27965	0.0279208	0.495608
chr1	GABPB2	151043054	151098018	3.37108	0.440724	1.35729	0.02794	0.495608
chr14	MAP3K9	71189243	71276251	4.58725	-0.384915	0.765824	0.0280192	0.495608
chr11	PARVA	12398732	12552348	6.51962	-0.379453	0.768729	0.0280752	0.495608
chrX	RP4-769N13.7	101854585	101914640	1.06561	0.674846	1.59643	0.0280799	0.495608
chr1	TRNP1	27320198	27327389	4.66152	-0.413662	0.750716	0.0280889	0.495608
chr12	KITLG	88886570	88974628	2.64321	-0.595029	0.662031	0.0281032	0.495608
chr5	APBB3	139937853	139973337	4.35807	0.420391	1.33829	0.0281168	0.495608
chr21	HMGN1	40714241	40721573	7.36391	0.364363	1.28731	0.0281793	0.495608
chr15	CDAN1	43015757	43029324	4.43258	0.313669	1.24286	0.0282227	0.495608
chr1	TGFBR3	92145902	92371892	3.61472	0.50745	1.42154	0.0282325	0.495608
chr3	RPP14	58291974	58310422	6.15655	-0.271672	0.828359	0.0282357	0.495608
chr15	TEX9	56536207	56738195	0.81179	0.673982	1.59547	0.028336	0.496831
chr8	CLU	27454434	27472548	5.81339	0.416457	1.33465	0.0283714	0.496914
chr4	FAM198B	159045626	159094470	6.55653	-0.457529	0.728233	0.0284037	0.496942
chr19	ZNF559-ZNF177	9434850	9493293	2.26825	0.393297	1.31339	0.0284345	0.496944
chr15	RP11-353B9.1	49944336	49948429	2.88103	0.471218	1.38628	0.0285231	0.497857
chr16	MT3	56622986	56625000	0.453694	-0.9044	0.534255	0.0285666	0.497857
chr17	RP11-567L7.5	57477849	57480664	2.34085	0.433447	1.35046	0.0285789	0.497857
chr17	LUC7L3	48796905	48833574	6.71413	0.414555	1.33289	0.02869	0.499255
chr3	KIAA1524	108268716	108308491	3.75609	-0.540694	0.68744	0.0287442	0.499661
chr13	PCDH17	58205944	58303445	2.23231	-0.555538	0.680403	0.0287804	0.499755
chr16	TUBB3	89985573	90002500	3.75008	-0.471087	0.721421	0.0288303	0.500085
chr3	RBBP4P2	93794756	93796019	1.14375	0.507212	1.4213	0.0289388	0.501431
chr15	CATSPER2	43920701	43960316	1.17122	0.598467	1.51411	0.028994	0.501641
chr4	RP11-341G5.2	13978790	13979652	0.557509	0.832573	1.78086	0.0290392	0.501641
chr2	AC093838.4	132250386	132279146	3.2647	0.500257	1.41447	0.0290438	0.501641
chr4	WDR1	10075963	10118573	7.53554	-0.296511	0.814219	0.0291971	0.503752
chr12	ERBB3	56473641	56497289	2.66673	0.565382	1.47978	0.0293233	0.50539
chr6	CUL9	43149913	43192325	4.55676	0.353381	1.27755	0.0293902	0.505793
chr4	PIGG	492989	533985	4.44855	0.38353	1.30453	0.0294131	0.505793
chr2	PRADC1	73455134	73460366	5.43199	-0.462788	0.725583	0.0294486	0.505793
chr10	RP11-139J15.7	18931405	18944123	0.692905	0.656092	1.57581	0.0294715	0.505793
chr17	ENO3	4851387	4860426	9.51114	-0.345316	0.787136	0.0295337	0.506282
chr5	VCAN-AS1	82827171	82877139	4.96858	-0.639845	0.641782	0.0295796	0.506282
chr9	MLANA	5890802	5910606	0.744932	0.80274	1.74441	0.0295938	0.506282
chr7	FAM115A	143548468	143599291	7.78327	0.304366	1.23488	0.0296858	0.507041
chr11	SCN4B	118004092	118023603	1.72381	-0.516361	0.699133	0.0297421	0.507041
chr15	KIF23	69706585	69740764	5.36228	-0.531191	0.691983	0.0297461	0.507041
chr17	KCNJ12	21279509	21323179	3.10319	-0.576148	0.670752	0.0297633	0.507041
chr17	JMJD6	74708919	74722866	4.68284	-0.276324	0.825692	0.0298069	0.50725
chr19	LGI4	35615417	35633355	2.89737	0.525339	1.43927	0.0299577	0.508679
chr11	NUDT8	67395409	67397401	2.8445	-0.477911	0.718016	0.02998	0.508679
chr6	WDR27	169857307	170102159	3.13951	0.501835	1.41601	0.030022	0.508679
chr11	RP11-658F2.8	66433507	66435845	3.41484	0.42637	1.34385	0.0300303	0.508679
chr20	DLGAP4	34894258	35157040	6.08374	-0.296036	0.814487	0.0300521	0.508679
chr19	MYADM	54369477	54379691	7.48481	-0.332427	0.7942	0.0301054	0.508679
chr13	STARD13	33677272	33924767	4.34848	0.449269	1.36535	0.0301107	0.508679
chr3	SEMA3B	50304990	50314977	3.9271	0.491571	1.40598	0.0301938	0.509552
chr7	ARPC1B	98971872	98992424	4.09334	-0.323382	0.799194	0.0302572	0.509753
chr12	RP11-887P2.3	94034598	94035362	2.89387	-0.440639	0.736808	0.0302801	0.509753
chr3	EMC3-AS1	10028577	10048674	2.11773	0.423221	1.34092	0.0303001	0.509753
chr17	TIMM22	900357	906911	5.01493	-0.304878	0.809511	0.0303855	0.50977
chr1	SYTL1	27668513	27680421	1.29239	-0.612346	0.654132	0.0303948	0.50977
chr18	RP11-789C17.1	8402845	8405159	0.557599	0.929461	1.90456	0.0303955	0.50977
chr4	PROM1	15964699	16086001	1.53485	0.631538	1.54922	0.0305498	0.510197
chr5	ZNF354B	178286954	178315123	3.00395	0.43859	1.35528	0.0305787	0.510197
chr7	MICALL2	1468101	1499138	2.97549	0.538277	1.45224	0.0306113	0.510197
chr5	SLC12A7	1050499	1112150	7.39851	-0.33384	0.793422	0.0306291	0.510197
chr20	MYBL2	42295754	42345136	4.24299	-0.700482	0.615366	0.0306452	0.510197
chr22	CHEK2	29083731	29138410	3.45917	-0.33747	0.791428	0.0306561	0.510197
chr12	NT5DC3	104164231	104234975	2.18808	-0.400072	0.75782	0.0306648	0.510197
chr10	C10orf54	73507316	73533255	3.47328	-0.421816	0.746485	0.0306729	0.510197
chr19	AC011484.1	46997765	46999755	0.735981	0.75728	1.6903	0.0308177	0.51024
chr16	ERVK13-1	2710350	2723445	4.88657	0.438285	1.35499	0.0308183	0.51024
chr4	NEIL3	178230990	178284097	1.84493	-0.557713	0.679378	0.0308257	0.51024
chr1	ITPKB	226819391	226927024	1.36021	0.522687	1.43663	0.030849	0.51024
chr1	TRIM17	228595641	228604562	2.4081	0.610078	1.52634	0.0308952	0.51024
chr11	RP11-802E16.3	67818207	67821229	2.96469	0.62425	1.54141	0.0308963	0.51024
chr7	PCLO	82383329	82792246	2.55993	0.990427	1.98677	0.0309215	0.51024
chr11	RP11-804A23.2	60603469	60610438	1.18565	-0.570678	0.6733	0.0309646	0.51024
chr3	ATP2B2	10365707	10749716	0.88625	-0.707024	0.612583	0.0309721	0.51024
chr20	LRRN4	6021424	6034695	2.59732	-0.585541	0.6664	0.0309904	0.51024
chr10	RP11-264A11.1	56624434	56628882	1.71329	-0.624919	0.648456	0.0310526	0.510744
chr7	STAG3L5P	99933702	99949523	3.52421	0.521541	1.43549	0.0311094	0.511159
chr1	SZT2	43855553	43918321	5.90762	0.392307	1.31249	0.0311607	0.511267
chr22	SERPIND1	21128167	21142008	0.741968	0.637898	1.55606	0.031179	0.511267
chr6	TRERF1	42192669	42419789	2.69747	0.358946	1.28249	0.0312769	0.512207
chr9	C9orf84	114448453	114557288	1.54796	1.15526	2.22724	0.0312996	0.512207
chr2	ARID5A	97202480	97218375	4.03297	0.464136	1.37949	0.0313584	0.51265
chr4	CTSO	156845270	156875069	0.707686	0.692171	1.61571	0.0314655	0.513156
chr16	IRX6	55357672	55364672	2.41449	-0.560236	0.678191	0.0314985	0.513156
chrX	RRAGB	55744172	55785207	4.77326	0.286385	1.21958	0.0315101	0.513156
chr12	MGST1	16500076	16762193	4.54793	-0.37269	0.772341	0.031516	0.513156
chr13	SMAD9	37418968	37494902	5.00955	0.406358	1.32534	0.0315819	0.513358
chr9	KDM4C	6720863	7175648	4.98584	0.308698	1.23859	0.0316111	0.513358
chr2	EMILIN1	27301435	27309271	1.36209	-0.599148	0.660144	0.0316492	0.513358
chr7	PILRB	99933737	99965356	4.79901	0.440109	1.35671	0.0316793	0.513358
chr12	NUAK1	106457118	106533811	6.10112	-0.46191	0.726025	0.0316868	0.513358
chr1	VCAM1	101185298	101204601	7.06382	0.287007	1.22011	0.0317722	0.513919
chr20	GATA5	61038553	61051026	2.94338	-0.368129	0.774787	0.0318033	0.513919
chr1	RP11-34P13.13	141474	173862	2.28929	0.549519	1.4636	0.0318445	0.513919
chr11	ZDHHC5	57435219	57468659	5.92888	-0.276906	0.825359	0.0318666	0.513919
chr7	AC004967.7	97598317	97601566	1.2719	-0.505627	0.704354	0.0318801	0.513919
chr2	ANKZF1	220094479	220101391	5.09632	0.311969	1.2414	0.0319292	0.513947
chr16	CES3	66995140	67009051	0.946958	0.60792	1.52406	0.0319452	0.513947
chrX	ATP1B4	119495967	119516226	5.30775	-0.728453	0.603551	0.0320159	0.514573
chr10	KIAA1217	23983675	24836772	4.18946	0.375514	1.2973	0.0321138	0.514822
chr13	PAN3	28712643	28869475	4.16274	0.448499	1.36462	0.0321223	0.514822
chr12	GAPDH	6643093	6647537	10.6332	-0.312554	0.805215	0.0321403	0.514822
chr19	CAPS	5911718	5915888	2.68727	0.587742	1.50289	0.0321996	0.514822
chr11	BBS1	66278077	66301098	5.2389	0.259918	1.19741	0.0322427	0.514822
chr15	PEX11A	90220995	90234014	2.34753	0.417782	1.33587	0.0322665	0.514822
chr19	ZNF577	52359055	52394203	3.20482	0.468511	1.38368	0.0323254	0.514822
chr1	CDC14A	100810584	100985833	2.03087	-0.474823	0.719555	0.0323262	0.514822
chr1	NPHP4	5922871	6052533	2.64658	0.456384	1.3721	0.0323402	0.514822
chr1	PPFIA4	202995626	203047868	7.37351	0.332631	1.25931	0.0323492	0.514822
chrX	RPL10	153618315	153637504	8.17858	-0.308904	0.807255	0.032434	0.51508
chr6	VWA7	31733367	31745108	3.43414	0.37636	1.29806	0.0324844	0.51508
chr2	BUB1	111395275	111435691	6.00481	-0.58129	0.668366	0.0324847	0.51508
chr5	ARRDC3	90664541	90679176	6.08829	0.425401	1.34295	0.0324999	0.51508
chr22	RGL4	24030323	24041363	2.97642	0.542341	1.45633	0.0326103	0.51508
chr22	MIAT	27042392	27072438	0.871973	0.694103	1.61788	0.0326272	0.51508
chr9	C9orf9	135753414	135765588	2.21585	0.415432	1.3337	0.0326293	0.51508
chr12	RP11-305O6.3	65675437	65680508	1.59073	0.86814	1.82531	0.0326435	0.51508
chr16	ZNF23	71481500	71496998	3.36863	0.329713	1.25676	0.0326515	0.51508
chr6	SYNJ2	158402888	158520208	5.05761	-0.393099	0.761492	0.032832	0.517423
chr1	RP5-1139B12.2	228458144	228462098	4.77993	0.504502	1.41863	0.0329274	0.518423
chr11	RP11-334E6.3	119243416	119252323	3.29786	0.455096	1.37087	0.03298	0.518747
chrX	PGK1	77320685	77384793	8.4484	-0.269285	0.829731	0.0331532	0.519854
chr17	FLCN	17115526	17140502	5.79373	0.33814	1.26413	0.0331628	0.519854
chr14	RP11-468E2.6	24590560	24601038	4.94741	-0.319815	0.801173	0.0331642	0.519854
chr17	CTD-2510F5.4	57280038	57281190	1.40857	-0.799283	0.574635	0.0331788	0.519854
chr5	AC005754.8	140498262	140500347	1.48451	0.602683	1.51854	0.033256	0.520479
chr3	IFT80	159974774	160117668	5.47483	0.348299	1.27306	0.0333273	0.520479
chr4	SEL1L3	25749055	25865382	1.96798	-0.514122	0.700219	0.0334036	0.520479
chr6	ARHGAP18	129897277	130031370	0.739354	-0.604315	0.657783	0.0334062	0.520479
chr6	WRNIP1	2765648	2787186	5.219	-0.262501	0.833642	0.0334095	0.520479
chr22	SLC16A8	38474141	38480100	1.60819	0.704496	1.62958	0.0334114	0.520479
chr3	COL7A1	48601506	48632700	6.30282	0.624617	1.5418	0.0334632	0.520527
chr8	DLC1	12940870	13373167	7.98553	0.343933	1.26921	0.033486	0.520527
chr9	ANXA1	75766673	75785309	4.26267	-0.449718	0.732186	0.0335191	0.520527
chr5	HAPLN1	82933624	83017432	3.92474	-0.627342	0.647368	0.0335616	0.520527
chr3	ATP5G1P4	172546526	172546966	0.738764	-0.694714	0.617832	0.0336018	0.520527
chr20	C20orf166-AS1	61141550	61148733	5.8496	0.45822	1.37385	0.0336073	0.520527
chr17	ITGB3	45331263	45421658	4.75731	0.530416	1.44435	0.033683	0.520896
chr7	AC006483.1	5567734	5567817	4.44057	-0.431725	0.741375	0.0336954	0.520896
chr14	CYP46A1	100150641	100193638	4.49892	0.294023	1.22605	0.033762	0.52103
chr10	PTPLA	17631958	17659376	7.00823	-0.332761	0.794016	0.0337705	0.52103
chr12	GPR162	6930711	6939136	3.15366	-0.398925	0.758423	0.0338005	0.52103
chr22	RPL3	39708887	39716394	9.18283	-0.298075	0.813337	0.033838	0.521112
chr14	PNN	39644387	39652422	5.92054	0.408752	1.32754	0.0339115	0.521436
chr6	RP11-361F15.2	147708800	147711601	0.754297	0.596203	1.51173	0.0339423	0.521436
chr2	SH3YL1	217730	266398	4.11798	0.414407	1.33275	0.0339556	0.521436
chr1	ZBTB18	244214585	244220778	5.79254	-0.27032	0.829136	0.0340346	0.522154
chr17	SHPK	3468738	3539543	4.00702	0.472492	1.3875	0.0341046	0.522495
chr4	SOD3	24791534	24802464	3.57914	-0.554361	0.680959	0.0341213	0.522495
chr9	UHRF2	6413151	6507054	4.87491	0.283543	1.21718	0.0342326	0.523704
chr7	WBSCR17	70597155	71178585	5.10667	-0.378312	0.769337	0.0342734	0.523833
chr2	MDH1	63815743	63834331	9.55458	-0.407511	0.753923	0.034355	0.524585
chr19	ZNF763	12035890	12090105	2.49241	0.386172	1.30692	0.0344655	0.525777
chrX	MUM1L1	105412298	105452949	6.13899	0.344844	1.27001	0.0345609	0.52645
chr6	AL441883.1	13615728	13621126	5.2776	-0.326688	0.797365	0.0345746	0.52645
chr22	KB-1125A3.11	24198614	24199226	1.07049	0.55627	1.47046	0.0346237	0.526702
chrX	NLGN3	70364681	70391051	2.34009	0.481139	1.39584	0.0346705	0.52688
chr14	ARG2	68086515	68118437	5.36958	-0.303233	0.810434	0.0347004	0.52688
chr5	SEMA6A	115779312	115910630	2.58596	0.555663	1.46984	0.0347332	0.526884
chr6	BACH2	90636248	91006627	4.00632	-0.540591	0.687489	0.0348055	0.527487
chr4	DANCR	53578597	53586518	4.83223	-0.336774	0.79181	0.0348953	0.527555
chr15	JMJD7-PLA2G4B	42120293	42140353	4.89231	0.505278	1.4194	0.0349353	0.527555
chr6	TMEM151B	44238203	44275243	1.68004	-0.485614	0.714193	0.0350073	0.527555
chr2	SH3RF3	109745804	110262207	3.54436	-0.343274	0.788251	0.0350141	0.527555
chr19	ZNF490	12688775	12750912	2.64864	0.493776	1.40813	0.0350326	0.527555
chr19	LENG8	54960065	54973217	6.90781	0.501835	1.41601	0.0350478	0.527555
chr5	CTNND2	10971952	11904155	6.05447	-0.319942	0.801102	0.0350633	0.527555
chr21	C21orf88	40969074	40984748	0.56383	0.809364	1.75244	0.0350816	0.527555
chr7	TSPAN13	16793160	16824161	5.30877	-0.271668	0.828361	0.0351031	0.527555
chr12	LIMA1	50569571	50677329	2.11927	0.483915	1.39853	0.0351727	0.528111
chr2	FAM161A	62051989	62081278	2.47945	0.438914	1.35558	0.0352633	0.528333
chr21	HUNK	33245628	33416946	4.24061	-0.363561	0.777244	0.0352791	0.528333
chr2	ETAA1	67624451	67637677	3.5148	0.33952	1.26534	0.0353116	0.528333
chr1	ATP1A1	116915290	116952883	9.5653	-0.301003	0.811688	0.0353299	0.528333
chr2	STK36	219536749	219567439	4.27035	0.329353	1.25645	0.0353504	0.528333
chr17	AC079210.1	66539369	66542970	0.80678	0.572993	1.48761	0.0354021	0.528505
chr16	RP11-429P3.5	50134250	50155854	0.522825	-0.580178	0.668881	0.0354272	0.528505
chr7	ZNF138	64254766	64294054	2.84432	0.485029	1.39961	0.0356537	0.531394
chr2	HES6	239146908	239149303	1.89007	-0.534242	0.690521	0.0357493	0.531897
chr22	SUN2	39130730	39190148	5.71241	-0.290355	0.817701	0.0357792	0.531897
chr9	SEMA4D	91975702	92113045	5.30562	0.250487	1.18961	0.0357859	0.531897
chr19	ZNF14	19821280	19843906	2.64104	0.409034	1.3278	0.0358757	0.531975
chr3	FAM43A	194406622	194409762	3.70896	-0.383746	0.766445	0.035909	0.531975
chr6	GMPR	16238811	16295780	3.72274	-0.39929	0.758231	0.0359268	0.531975
chr14	YBX1P1	66479548	66480507	4.45409	-0.281936	0.822487	0.0359391	0.531975
chr9	RP11-395P17.3	130873450	130881013	2.80815	0.451568	1.36753	0.0359553	0.531975
chr16	ABAT	8768422	8878432	7.71984	-0.327674	0.79682	0.036049	0.532873
chr4	RP11-341G5.1	13656803	13978699	0.95448	1.16326	2.23963	0.0361074	0.533251
chr10	FRAT1	99079022	99081672	2.23453	0.396646	1.31644	0.0362097	0.534275
chr6	HIST1H2AM	27860477	27860963	0.156266	-0.926865	0.526	0.0365035	0.536953
chr12	CACNA1C-IT3	2378942	2398103	0.594536	1.21875	2.32745	0.0365444	0.536953
chrX	BEX1	102317579	102319168	7.27399	0.564629	1.47901	0.0365975	0.536953
chr15	MFGE8	89441916	89456642	9.17663	-0.317801	0.802292	0.0366051	0.536953
chr7	ANLN	36429415	36493400	7.49505	-0.67334	0.627053	0.0366172	0.536953
chr20	CEP250	34042985	34099804	4.69632	0.297142	1.22871	0.0366316	0.536953
chr7	STAG3L5P-PVRIG2P-PILRB	99933727	99965454	4.63426	0.427773	1.34516	0.0366434	0.536953
chr19	PPP5C	46850251	46896238	6.44396	-0.255341	0.837789	0.036668	0.536953
chr17	TOP2A	38544768	38574202	7.08202	-0.676738	0.625578	0.0367054	0.536953
chr7	SLC13A4	135365985	135414006	1.47329	0.728403	1.6568	0.0367227	0.536953
chr5	ENC1	73923234	73937249	3.15035	-0.525449	0.694743	0.0367663	0.537106
chr15	STARD9	42867857	43013179	4.78635	0.511258	1.42529	0.0370131	0.539768
chr10	PIK3AP1	98353069	98480271	1.26205	-0.74786	0.595486	0.0370804	0.539768
chr1	RP4-758J18.13	1344476	1345998	1.46185	0.579649	1.49449	0.0370881	0.539768
chr6	ZNRD1-AS1	29968788	30029417	3.7673	0.422578	1.34032	0.0371188	0.539768
chr1	CD160	145695798	145715614	1.71228	0.522371	1.43631	0.0371312	0.539768
chr15	MAP2K5	67835047	68099461	4.23456	0.279187	1.21351	0.0371793	0.539768
chr11	KIF18A	28042167	28129855	3.61468	-0.48704	0.713488	0.0371817	0.539768
chr20	RPN2	35806813	35870022	7.03816	-0.298976	0.812829	0.0372171	0.539797
chr9	GVQW1	32566787	32568619	0.572082	0.570097	1.48462	0.0373659	0.541471
chr2	FASTKD1	170386259	170430385	6.21674	-0.291115	0.81727	0.0374245	0.541836
chr19	CALM3	47104331	47114050	8.26237	-0.307234	0.80819	0.0375734	0.543506
chr17	CNTNAP1	40834631	40851832	5.08558	0.374636	1.29651	0.0376121	0.543581
chr11	RNF26	119205237	119208023	4.47965	-0.343729	0.788002	0.0376458	0.543583
chr7	KDELR2	6485584	6523873	6.85644	-0.25743	0.836577	0.0376935	0.543787
chr6	RP11-477D19.2	155574273	155577858	2.79457	0.384819	1.3057	0.037828	0.545241
chr12	MVK	110011060	110035067	3.92754	-0.406343	0.754533	0.037896	0.545271
chr17	ATF4P3	74221832	74222887	1.47284	-0.592359	0.663257	0.0378974	0.545271
chr1	RABGAP1L	174128548	174964445	5.25722	0.328535	1.25574	0.0379993	0.546252
chr4	TAPT1-AS1	16228286	16321763	1.60118	0.484116	1.39873	0.0381354	0.547384
chr2	NRP2	206546714	206662857	5.21835	0.475455	1.39036	0.0381456	0.547384
chr13	IFT88	21140585	21265503	4.29311	0.295802	1.22757	0.0382151	0.547666
chr7	SPDYE1	44040488	44049721	2.63573	0.615848	1.53246	0.0382328	0.547666
chr11	TAGLN	117070037	117075498	8.03822	-0.697443	0.616664	0.038423	0.549734
chr12	MMP19	56229217	56236750	2.26751	0.488379	1.40287	0.0385607	0.549734
chr3	GHRLOS	10327438	10335133	0.443001	0.72912	1.65763	0.0385936	0.549734
chr2	LINC00342	96472866	96481963	2.15246	0.542724	1.45672	0.0385972	0.549734
chr10	COMTD1	76993727	76995788	3.39902	-0.702201	0.614634	0.0386073	0.549734
chr11	TMX2	57480072	57508445	6.43751	-0.269195	0.829783	0.0386596	0.549734
chr16	PDPK2	2666122	2693297	2.26571	0.416991	1.33514	0.0386655	0.549734
chr11	EEF1G	62327073	62342401	9.66113	-0.315189	0.803745	0.0386669	0.549734
chr19	ZNF583	56909335	56947404	2.95966	0.359996	1.28342	0.038699	0.549734
chr2	CLHC1	55401927	55459699	3.25181	0.463509	1.37889	0.0387166	0.549734
chr14	AHNAK2	105403581	105444694	3.24972	-0.600966	0.659312	0.0387971	0.549801
chr9	CEL	135937365	135947248	1.43593	0.564691	1.47907	0.0388044	0.549801
chr13	SKA3	21727734	21750741	2.65154	-0.473738	0.720096	0.038827	0.549801
chr10	MKI67	129894923	129924649	6.4902	-0.792348	0.577404	0.038857	0.549801
chr22	SFI1	31884674	32014572	3.4377	0.365332	1.28818	0.0389859	0.550452
chr11	ANKRD49	94226795	94232749	2.64962	0.340577	1.26626	0.039008	0.550452
chr1	BTBD8	92545862	92613393	0.539349	1.18081	2.26704	0.0390983	0.550452
chr1	CCDC18	93645476	93744287	3.84395	-0.501844	0.706204	0.0390992	0.550452
chr11	MALAT1	65265233	65273940	13.1389	0.665938	1.5866	0.039112	0.550452
chr1	SMIM12	35178338	35325417	4.72699	-0.323576	0.799086	0.0391189	0.550452
chr3	ITGB5	124480795	124620265	7.44605	-0.398633	0.758577	0.0391408	0.550452
chrX	RP11-1114A5.4	135923090	135929956	2.85055	0.443946	1.36032	0.0391748	0.550452
chr19	C19orf18	58469805	58485902	0.57427	0.668339	1.58924	0.039309	0.551858
chr2	INHA	220433884	220440435	4.17848	0.421588	1.3394	0.0393533	0.552002
chr6	MCUR1	13786789	13814800	5.8447	-0.266933	0.831084	0.0393878	0.552009
chr2	FBXO41	73481810	73511559	3.9056	-0.283246	0.82174	0.0394645	0.552605
chr1	PHLDA3	201434620	201438365	5.64224	-0.34091	0.789543	0.039586	0.553133
chr13	KCNRG	50589390	50595058	2.36686	0.572442	1.48704	0.0396032	0.553133
chr12	AL021546.6	120876001	120897809	5.69176	-0.383251	0.766708	0.0396123	0.553133
chr5	CENPH	68485375	68506184	4.06764	-0.522233	0.696293	0.0396388	0.553133
chr12	RP11-545N8.3	57538403	57541402	1.13656	0.727317	1.65556	0.0398172	0.555145
chr7	MALSU1	23338358	23351348	5.173	-0.304386	0.809787	0.0398647	0.55526
chr11	BBOX1	27062272	27149356	2.57996	0.82606	1.77284	0.0399172	0.55526
chr8	KCNV1	110975874	110988076	2.75077	0.54055	1.45453	0.0399283	0.55526
chr1	RNPC3	104068313	104097861	5.42306	0.438896	1.35557	0.0400384	0.556314
chr15	MAPKBP1	42066632	42120053	5.92981	0.358631	1.28221	0.0401229	0.556923
chr3	ABHD14A-ACY1	52009066	52023199	4.40117	-0.470173	0.721878	0.0401752	0.556923
chr16	NLRC3	3589033	3627401	2.59605	0.475854	1.39074	0.0402262	0.556923
chr1	IVNS1ABP	185265520	185286461	6.94127	-0.269856	0.829402	0.0402373	0.556923
chr11	DLAT	111895538	111935114	7.19884	-0.283428	0.821637	0.0403041	0.556923
chr3	ZNF589	48282590	48340743	3.51919	0.358105	1.28174	0.0403051	0.556923
chr19	ZNF274	58694396	58724928	4.39192	0.271024	1.20666	0.0403592	0.556923
chrX	EFNB1	68048840	68061990	4.85901	-0.393133	0.761474	0.0403825	0.556923
chr17	ITGB3	45331212	45421658	5.46475	0.516234	1.43022	0.0404498	0.556923
chr1	C1orf43	154179182	154193104	7.14326	-0.25007	0.840856	0.0404527	0.556923
chr15	BUB1B	40453224	40513337	4.88367	-0.467895	0.723019	0.0405467	0.556923
chr2	CAPN14	31395924	31456724	2.61117	-0.720142	0.607038	0.0405757	0.556923
chr12	PA2G4	56498103	56507691	6.87823	-0.251297	0.840141	0.0405853	0.556923
chr11	NADSYN1	71164155	71235153	4.22297	0.303515	1.23415	0.0405921	0.556923
chr8	TSNARE1	143293441	143484601	3.08076	0.416341	1.33454	0.0405979	0.556923
chr19	YIF1B	38795753	38807913	4.30869	-0.400336	0.757682	0.0406637	0.557076
chr21	AP001468.1	47612391	47613673	0.996992	0.726418	1.65453	0.0406956	0.557076
chr11	CTSC	88026760	88070955	4.75324	-0.35092	0.784084	0.0407122	0.557076
chr17	RP11-1407O15.2	36337717	36421858	3.34107	0.431314	1.34846	0.0409051	0.558734
chr6	NOL7	13615559	13632971	5.80997	-0.268872	0.829968	0.0409213	0.558734
chr5	RP11-19O2.2	16180347	16185694	0.654101	0.653989	1.57351	0.0409492	0.558734
chrX	LINC00894	149106846	149392815	2.61779	0.564224	1.47859	0.0409713	0.558734
chr11	LDLRAD3	35965531	36253686	2.2909	-0.476315	0.718811	0.0410954	0.559174
chr22	PIM3	50354161	50357728	4.24421	-0.358678	0.779879	0.0411248	0.559174
chr11	MIR3654	62327075	62359003	9.68062	-0.310925	0.806125	0.0412052	0.559174
chr14	AL139099.1	50064193	50065882	1.72567	-0.476478	0.71873	0.0412124	0.559174
chr2	MYCN	16080686	16087129	3.83122	-0.373166	0.772086	0.0412462	0.559174
chr10	KIF11	94353043	94415150	5.0027	-0.530724	0.692207	0.0412971	0.559174
chr19	PRMT1	50179043	50192286	6.43138	-0.34462	0.787515	0.0413651	0.559174
chr3	HSPBAP1	122458846	122512671	1.93779	0.45157	1.36753	0.0414045	0.559174
chr14	RP11-600F24.7	103991347	103995409	1.82806	0.524989	1.43892	0.0414193	0.559174
chr17	SNHG16	74553848	74561430	7.22353	-0.320051	0.801041	0.0414908	0.559174
chr3	NISCH	52489134	52527087	6.99435	0.28633	1.21953	0.0414939	0.559174
chr15	ACTC1	35080297	35088340	13.1927	-0.326618	0.797403	0.0414966	0.559174
chr1	RP1-187B23.1	25971035	25985602	0.979912	1.15409	2.22544	0.0415022	0.559174
chr6	RGS17	153325594	153452384	0.639951	0.630418	1.54801	0.041531	0.559174
chr21	COL18A1-AS1	46839631	46844985	2.45742	0.645978	1.5648	0.0415508	0.559174
chr1	FLVCR1	213031597	213072705	3.04695	0.368845	1.29132	0.0415558	0.559174
chr1	RP11-418J17.1	119683019	119818596	2.49599	0.435558	1.35243	0.041639	0.559682
chr10	DNAJC1	22045466	22292698	3.89687	-0.278921	0.824207	0.0416626	0.559682
chr13	EPSTI1	43460524	43566407	1.14138	0.554206	1.46836	0.0419632	0.562176
chr4	C4orf32	113066553	113116412	5.98445	0.337294	1.26338	0.0419798	0.562176
chr16	DNAJA3	4475806	4506776	5.88446	-0.24687	0.842723	0.0420449	0.562176
chr20	DDX27	47835884	47860614	4.5989	0.269072	1.20503	0.0420637	0.562176
chr1	DCDC2B	32674695	32681797	1.39564	0.560966	1.47526	0.042071	0.562176
chr17	PLD2	4710391	4726729	1.15254	0.556584	1.47078	0.0420843	0.562176
chr11	SIGIRR	405716	417455	1.25632	-0.64842	0.637979	0.0421253	0.562176
chr1	MGST3	165600098	165631033	7.73293	-0.347802	0.78578	0.0421259	0.562176
chr22	CENPM	42334725	42343168	2.85097	-0.629022	0.646615	0.0422158	0.562912
chr18	TIMM21	71815746	71826197	5.29312	-0.241214	0.846033	0.0422707	0.563181
chr7	CICP14	128296016	128298845	2.70386	0.467082	1.38231	0.0423125	0.563274
chr19	NR2F6	17342692	17356749	5.47038	-0.422867	0.745941	0.0424333	0.564419
chr10	TMEM72	45406648	45432450	1.71898	-0.397003	0.759434	0.0424742	0.564499
chr4	SLC25A4	186064395	186071536	9.04215	-0.385375	0.76558	0.0426164	0.564666
chr1	IGSF3	117117031	117210375	6.74177	-0.406207	0.754605	0.0426563	0.564666
chr22	TUBGCP6	50656118	50683421	5.43021	0.358085	1.28172	0.0426629	0.564666
chr7	GLCCI1	8008425	8133902	4.48699	0.356111	1.27997	0.0427028	0.564666
chr1	RP11-206L10.3	677193	685396	2.30924	0.601324	1.51711	0.0427063	0.564666
chr2	CALM2	47387221	47403740	8.04504	-0.28448	0.821038	0.0427673	0.564666
chr4	SPRY1	124317950	124324910	2.26929	-0.422025	0.746376	0.0428101	0.564666
chr6	PLEKHG1	150920999	151164799	3.35045	0.430195	1.34742	0.0428345	0.564666
chr4	RP11-290F5.1	185286336	185303460	0.449755	0.729702	1.6583	0.042873	0.564666
chr4	NPY1R	164245113	164265984	0.964122	0.559396	1.47365	0.0428743	0.564666
chr2	DYNC2LI1	44001178	44037149	4.01883	0.31315	1.24242	0.0429264	0.564666
chr3	CCDC39	180320646	180588793	2.44588	0.576523	1.49125	0.042964	0.564666
chr5	HNRNPAB	177631508	177638164	7.11763	-0.316379	0.803083	0.0430007	0.564666
chr19	WASH5P	60105	71626	5.90642	0.533376	1.44731	0.043045	0.564666
chr12	BRI3BP	125478246	125515777	4.00043	-0.400331	0.757684	0.0430509	0.564666
chr5	RP11-1023L17.2	34190161	34193758	0.769617	1.00829	2.01152	0.0430622	0.564666
chr4	FAM114A1	38869298	38947360	4.76765	-0.330253	0.795397	0.0430792	0.564666
chr11	H19	2016406	2022700	11.1572	-0.311049	0.806056	0.0431461	0.565084
chr17	RP11-264B14.1	59111997	59147483	0.644773	0.599586	1.51528	0.0433115	0.566354
chr14	C14orf28	45366498	45376460	2.74392	0.35446	1.27851	0.043315	0.566354
chr3	SEMA3B-AS1	50304073	50304803	0.868109	0.637405	1.55553	0.0433479	0.566354
chr2	ADCY3	25042038	25142708	3.41922	-0.38683	0.764808	0.0433868	0.566406
chr9	PGM5P2	69080240	69147854	1.61852	0.641654	1.56012	0.0434267	0.566471
chr19	CTC-444N24.8	57772722	57774106	1.05086	-0.519756	0.69749	0.0434755	0.566651
chr11	IRF7	612553	615999	1.65625	0.609691	1.52593	0.0435219	0.5668
chr2	GPR17	128403439	128410213	3.84796	0.568567	1.48305	0.0436141	0.567165
chr1	OBSCN	228395831	228566577	9.08756	0.444697	1.36103	0.04362	0.567165
chr5	ADAMTS19	128795958	129074376	3.48263	0.413826	1.33221	0.0437464	0.567754
chr10	BBIP1	112658488	112679032	4.75028	0.28044	1.21457	0.0437939	0.567754
chr8	RP11-661A12.14	144683416	144685394	1.93089	-0.534492	0.690402	0.0438126	0.567754
chr10	FUOM	135168658	135171529	1.90036	-0.680986	0.623739	0.0438635	0.567754
chr19	LIPE	42905659	42931578	4.04657	-0.346135	0.786689	0.0438705	0.567754
chr19	ZNF528	52901102	52921665	2.17107	0.63189	1.54959	0.0439296	0.567754
chr20	RP11-157P1.5	60928051	60931536	2.76078	0.55055	1.46464	0.0439395	0.567754
chr15	NGRN	90808891	90816463	7.27013	-0.269851	0.829405	0.0439457	0.567754
chr7	MYH16	98836417	98908753	0.568615	0.722536	1.65008	0.0439912	0.56789
chr4	GRPEL1	7060633	7069924	5.00112	-0.253857	0.838651	0.0440699	0.568453
chr15	ADAMTS7P3	78268384	78285399	0.845171	0.639846	1.55816	0.0442459	0.569864
chr3	SGOL1	20202085	20227784	2.64214	-0.5324	0.691403	0.0442625	0.569864
chr2	MDH1B	207602487	207630271	0.841205	0.696369	1.62042	0.0442859	0.569864
chr19	ZNF419	57999079	58006048	3.55437	0.354739	1.27875	0.04432	0.569864
chr19	SLC44A2	10713133	10755235	6.83209	0.302928	1.23365	0.0444438	0.570596
chr17	RPS2P46	19349246	19350169	5.06703	-0.393477	0.761293	0.0444868	0.570596
chr2	GPR1	207040040	207082771	4.22749	-0.307296	0.808155	0.0445351	0.570596
chr22	YPEL1	22051833	22090123	5.81731	0.242548	1.18308	0.044539	0.570596
chrX	APOO	23851470	23926057	4.68218	-0.365697	0.776094	0.044553	0.570596
chr6	HIST1H1E	26156559	26157343	1.15761	-0.711961	0.61049	0.0446204	0.571007
chr19	ZNF780B	40534167	40562116	5.02407	0.374562	1.29645	0.0446943	0.571441
chr9	SLC34A3	140125209	140131006	0.32437	0.908263	1.87678	0.0447249	0.571441
chr19	ASF1B	14230321	14247768	3.20819	-0.632606	0.64501	0.0447808	0.571705
chr14	SLC7A8	23594504	23652883	1.12153	0.629464	1.54699	0.0449233	0.573073
chr9	FREM1	14734664	14910993	4.85807	0.452779	1.36867	0.0450685	0.574472
chr22	TOP3B	22311397	22337213	3.69952	0.327358	1.25471	0.045577	0.580441
chr2	LYPD6	150186499	150330662	1.85189	-0.515405	0.699596	0.0456084	0.580441
chr20	RALY	32581452	32696114	6.62337	-0.346333	0.786581	0.0456718	0.580792
chr6	C4B	31982539	32003195	5.67908	0.517593	1.43157	0.045768	0.580812
chr11	FADS1	61567099	61596790	7.4843	-0.328595	0.796312	0.045842	0.580812
chr5	LOX	121398890	121413980	1.80347	-0.612532	0.654048	0.0458504	0.580812
chr1	CD58	117057157	117113661	2.8981	-0.357522	0.780504	0.0458638	0.580812
chr16	MIR4721	28855240	28855328	3.60689	-0.353475	0.782696	0.0458756	0.580812
chr2	MERTK	112656056	112787138	1.876	0.520832	1.43478	0.0459124	0.580812
chr17	CHAD	48541857	48546327	1.44483	0.691135	1.61455	0.0459397	0.580812
chr11	FNBP4	47738072	47788995	6.10232	0.376028	1.29776	0.0459602	0.580812
chr12	ZNF140	133656424	133684130	3.39657	0.297537	1.22904	0.0460201	0.581086
chr6	TPD52L1	125440195	125585553	4.73795	-0.258556	0.835924	0.0460536	0.581086
chr9	SIGMAR1	34634719	34637806	5.17122	-0.273059	0.827563	0.0460967	0.581177
chr12	ZNF26	133562951	133589154	2.25358	0.396943	1.31671	0.0462019	0.581397
chr8	LY6E	144099399	144105249	5.0473	-0.418949	0.74797	0.0462266	0.581397
chr18	TUBB6	12307668	12344319	7.70257	-0.320625	0.800723	0.0462503	0.581397
chr7	AC004951.6	44043645	44047465	3.72301	0.567847	1.48231	0.0462815	0.581397
chr9	RP11-87H9.3	69082536	69108793	1.60765	0.68253	1.60495	0.0463005	0.581397
chr1	SPATA21	16713612	16763919	5.41369	-0.263895	0.832836	0.0463295	0.581397
chr17	TRPV3	3413796	3461289	1.60867	0.429576	1.34684	0.046449	0.582196
chr3	C3orf83	12556433	12602558	0.442793	0.628779	1.54626	0.046519	0.582196
chr4	FAM47E	77135193	77204933	1.49547	0.494108	1.40845	0.0465205	0.582196
chr22	XBP1	29190543	29196585	6.28023	-0.255757	0.837547	0.0465369	0.582196
chr16	NUBP1	10837643	10863208	4.63177	-0.258109	0.836183	0.0466727	0.583276
chr6	HIST1H3J	27858093	27860884	0.229531	-0.836766	0.559897	0.0466952	0.583276
chr6	PSMG4	3231637	3303607	5.20601	0.263188	1.20013	0.0468643	0.584542
chr14	PNP	20937113	20945253	1.29038	-0.502023	0.706116	0.0468813	0.584542
chr3	AC099668.5	49721913	49722416	0.982209	0.781	1.71832	0.0469048	0.584542
chr3	LINC00969	195384933	195460422	4.90628	0.385261	1.3061	0.0471159	0.586638
chr20	RP3-511B24.6	39809096	39825427	0.887463	0.694257	1.61805	0.0471454	0.586638
chr12	BHLHE41	26272959	26278060	2.54778	-0.460238	0.726866	0.0472098	0.586864
chr5	CTC-338M12.4	180673523	180699168	2.35009	0.43622	1.35305	0.0472361	0.586864
chr5	TMCO6	140019012	140024993	2.89489	0.404509	1.32364	0.0473355	0.586876
chr22	ALG12	50293877	50312106	4.41895	-0.268881	0.829963	0.0473387	0.586876
chr3	RP11-329B9.3	184459725	184460250	0.827976	-0.852895	0.553673	0.0473457	0.586876
chr7	AC018720.10	75123401	75133628	1.83405	0.556217	1.47041	0.0474139	0.587272
chr6	AARS2	44267391	44281063	4.42322	-0.289859	0.817982	0.0474789	0.587291
chr10	IFIT1	91152303	91163745	5.54126	0.312843	1.24215	0.0474879	0.587291
chr5	MRPS36	68513587	68525956	5.23999	-0.334128	0.793263	0.0476269	0.588109
chr8	TOP1MT	144386554	144442149	1.53284	-0.425179	0.744746	0.0476413	0.588109
chr2	RP11-724O16.1	170335990	170382432	6.12378	0.303073	1.23377	0.0476629	0.588109
chr5	MAN2A1	109025067	109205326	4.49712	0.482823	1.39748	0.0478218	0.588474
chr3	KIF9-AS1	47205987	47288091	2.87379	0.39962	1.31916	0.0478308	0.588474
chr12	RPL14P1	63359095	63359764	3.44363	-0.333448	0.793637	0.0478572	0.588474
chr17	NBR2	41277627	41305688	2.46673	0.370763	1.29304	0.047864	0.588474
chr17	RILP	1549444	1553371	3.91011	-0.437301	0.738515	0.0478741	0.588474
chr12	NDUFA12	95290831	95397546	6.01766	-0.322422	0.799726	0.0479528	0.588775
chr16	CDH3	68670092	68756519	4.50005	-0.284959	0.820765	0.0479713	0.588775
chr19	ZNF546	40490041	40523514	3.03267	0.359936	1.28337	0.0480439	0.58922
chr19	RGL3	11495017	11530018	1.1242	0.583673	1.49866	0.0481803	0.590446
chr13	GTF3A	27998681	28009958	5.86192	-0.291076	0.817292	0.0482651	0.590743
chr7	OPN1SW	128412545	128415844	1.88193	-0.579377	0.669253	0.0483147	0.590743
chr16	IRX5	54964774	54968397	3.98412	-0.345065	0.787273	0.0483719	0.590743
chr6	RSPO3	127439749	127518910	0.930288	0.502154	1.41633	0.0484044	0.590743
chr9	LDHAP4	14921335	14922332	1.70025	-0.493419	0.71034	0.0484261	0.590743
chr1	ATP13A2	17312453	17338423	4.69659	0.290909	1.22341	0.0484345	0.590743
chr1	GNAT2	110145889	110155679	1.24107	0.67856	1.60054	0.0484636	0.590743
chr3	ALDH1L1	125822412	125916837	0.832814	0.530076	1.444	0.0485167	0.590743
chr14	FITM1	24600484	24602058	5.66906	-0.429316	0.742614	0.0485783	0.590743
chr2	HSPD1	198351305	198381461	8.46643	-0.272552	0.827854	0.0485931	0.590743
chr4	MAPK10	86936276	87515284	1.21262	0.607651	1.52378	0.0486057	0.590743
chr20	NPEPL1	57264187	57294294	3.9801	0.447993	1.36414	0.0487024	0.591475
chr17	LEPREL4	39958199	39968856	5.18378	-0.27143	0.828498	0.0488182	0.592437
chr12	NAB2	57482677	57489259	4.26914	-0.296208	0.81439	0.0489708	0.59339
chr2	TIGD1	233412779	233415226	2.48767	0.39813	1.3178	0.0490141	0.59339
chr22	SREBF2	42229109	42303312	8.35915	-0.248026	0.842048	0.0490215	0.59339
chr1	B3GALT6	1167629	1170421	4.89585	-0.367735	0.774998	0.0490462	0.59339
chr15	MAP1A	43803156	43823818	7.21481	0.357318	1.28104	0.0490798	0.59339
chr17	TRPV1	3468738	3500392	3.20143	0.451321	1.36729	0.0492516	0.595021
chr8	RPL8	146015150	146017972	8.62999	-0.376243	0.770441	0.0493309	0.595021
chr7	ACTB	5566782	5603415	7.47811	-0.346659	0.786403	0.0493949	0.595021
chr5	GFPT2	179727690	179780387	3.20423	-0.306667	0.808507	0.0493974	0.595021
chr3	PLCXD2	111393523	111565294	0.516618	0.959452	1.94457	0.049413	0.595021
chr7	NDUFB2-AS1	140395136	140396877	5.00482	-0.352088	0.78345	0.0494351	0.595021
chr1	LMOD1	201865580	201915715	6.7718	-0.249059	0.841445	0.0495179	0.595058
chr17	WIPI1	66417089	66453654	6.07682	-0.296656	0.814137	0.0495543	0.595058
chr16	NDE1	15737124	15820210	4.22745	-0.419718	0.747571	0.0495715	0.595058
chr1	LSM10	36856839	36863493	3.92523	-0.379872	0.768506	0.0495902	0.595058
chr13	HMGB1	31032884	31191734	7.65485	-0.269062	0.829859	0.0496601	0.595058
chr11	RP11-693N9.2	104772276	104789800	1.47509	0.78632	1.72467	0.0497021	0.595058
chr1	FABP3	31838472	31849697	9.6189	-0.322372	0.799754	0.0497224	0.595058
chr12	RP13-672B3.2	133264635	133291498	3.34731	-0.394327	0.760844	0.049732	0.595058
chr21	AP001053.11	45225639	45232448	0.694884	0.559498	1.47376	0.0497838	0.59513
chr2	VSNL1	17720393	17838285	2.06498	-0.385565	0.765479	0.0498293	0.59513
chr12	RP11-603J24.17	56498398	56507689	4.34879	-0.311424	0.805846	0.0498775	0.59513
chrX	CENPI	100353178	100418670	2.40425	-0.445689	0.734233	0.0499341	0.59513
chr22	RP4-539M6.19	30805244	30824977	3.21819	-0.50043	0.706896	0.0500425	0.59513
chr10	HTRA1	124221041	124274424	6.53049	-0.270012	0.829313	0.0500799	0.59513
chr20	GMEB2	62218955	62258394	3.79308	-0.339082	0.790544	0.0500884	0.59513
chr6	COX6A1P2	37012607	37013177	3.23706	-0.487765	0.713129	0.0500912	0.59513
chr16	RP11-303E16.3	81050397	81069364	1.19473	-0.450596	0.731741	0.0501129	0.59513
chr2	TSSC1	3192696	3381653	2.22126	-0.385024	0.765766	0.0501224	0.59513
chr5	GDF9	132196873	132202576	4.91777	-0.415079	0.749979	0.0501422	0.59513
chr19	ZNF433	12125547	12146556	3.27246	0.392894	1.31302	0.050301	0.595161
chr12	GDF11	56137064	56150911	5.40953	0.27284	1.20818	0.0503098	0.595161
chr11	CEND1	787104	790123	2.107	-0.444678	0.734748	0.0503339	0.595161
chr9	NPR2	35792151	35809729	3.32481	0.286628	1.21979	0.0503428	0.595161
chr1	ACOT11	55007930	55104865	6.9126	0.379399	1.3008	0.05041	0.595161
chr3	IQCJ-SCHIP1	158680024	159615155	6.10427	-0.269185	0.829788	0.0504301	0.595161
chr16	RP11-473M20.7	3101992	3109371	3.16615	0.438715	1.3554	0.0504596	0.595161
chr7	RELN	103112231	103629963	3.25538	-0.747165	0.595773	0.0504681	0.595161
chr5	GUSBP3	68790040	69006341	1.9017	0.531118	1.44505	0.050497	0.595161
chr2	WDPCP	63348518	64054977	5.37013	0.528552	1.44248	0.0505121	0.595161
chr3	ACY1	52009066	52023213	4.47236	-0.447756	0.733182	0.0506276	0.595693
chr4	HTRA3	8271492	8308838	1.02938	-0.611986	0.654295	0.0506307	0.595693
chr6	GPLD1	24424793	24495433	3.40222	-0.310115	0.806577	0.0507679	0.596872
chr8	CTSB	11700033	11726957	8.01381	-0.252809	0.839261	0.0508972	0.597173
chr4	MND1	154265801	154336270	2.13916	-0.561747	0.677481	0.0509345	0.597173
chr3	SERPINI1	167453031	167543356	4.34631	0.458755	1.37436	0.0509582	0.597173
chr17	COL1A1	48260650	48278993	6.56091	0.325793	1.25335	0.050968	0.597173
chr1	RP11-640M9.2	144593363	144621656	4.27676	0.358403	1.28201	0.0509947	0.597173
chr12	TMTC2	83080659	83528649	3.85297	0.367148	1.2898	0.051055	0.597173
chr19	ZNF135	58570607	58597677	4.59812	0.290916	1.22342	0.0510848	0.597173
chr4	RP11-384K6.6	119512928	119554884	3.68779	0.422791	1.34052	0.0510883	0.597173
chr16	ZDHHC1	67428322	67450736	2.48317	0.388073	1.30864	0.0512669	0.597881
chr5	VDAC1	133307606	133340824	8.59783	-0.231779	0.851584	0.0512817	0.597881
chr13	BORA	73302061	73330336	2.8524	-0.586281	0.666058	0.0513077	0.597881
chr8	GATA4	11534468	11617511	8.14881	-0.254153	0.838479	0.051329	0.597881
chr3	PRSS44	46850849	46854048	5.41073	0.503453	1.4176	0.0513335	0.597881
chr1	SRGAP2	206516200	206637783	4.62787	-0.363788	0.777122	0.0514394	0.597881
chrX	TSIX	73012040	73049066	7.53585	0.484201	1.39881	0.0514396	0.597881
chr1	S100A11	152004982	152020383	4.08701	-0.36497	0.776485	0.0514441	0.597881
chr1	B4GALT2	44444615	44456840	5.48103	-0.357128	0.780717	0.0515469	0.597961
chr11	RP11-1391J7.1	856880	859795	0.781293	0.753202	1.68553	0.0516209	0.597961
chr2	DNAJC5G	27498289	27504367	1.78865	0.462923	1.37833	0.0516458	0.597961
chr11	MSANTD2	124636394	124670569	2.63677	0.452728	1.36863	0.0516581	0.597961
chr11	PPP1R14B	64011956	64014413	4.79296	-0.568812	0.674172	0.0518312	0.597961
chr19	ZNF235	44732882	44809199	3.726	0.365606	1.28842	0.0518497	0.597961
chr16	AC092117.2	2819873	2819950	1.75037	0.710582	1.63646	0.051921	0.597961
chr19	ZNF773	58011283	58029772	3.25037	0.344069	1.26933	0.0519383	0.597961
chrX	GRIPAP1	48830134	48858675	5.44369	0.251784	1.19068	0.0519607	0.597961
chr19	MYO9B	17186591	17325346	6.58155	0.270645	1.20635	0.0520065	0.597961
chr20	RGS19	62704534	62711323	1.43016	-0.44047	0.736895	0.0520244	0.597961
chr19	ZNF491	11908482	11920437	2.06707	0.433139	1.35017	0.0520328	0.597961
chr18	CCDC102B	66382446	66722426	1.71692	0.519278	1.43324	0.0520673	0.597961
chr1	TMCO4	20008706	20126438	0.867259	-0.510745	0.70186	0.0520711	0.597961
chr19	MRPL54	3762662	3768573	4.05736	-0.529587	0.692753	0.0520836	0.597961
chr19	VASP	46009837	46030241	5.07193	-0.347571	0.785906	0.0521088	0.597961
chr4	C4orf36	87797358	87857354	3.10832	0.338221	1.2642	0.0521252	0.597961
chr14	NYNRIN	24867992	24888494	4.66119	0.348129	1.27291	0.0521297	0.597961
chr11	AC103801.2	22646860	22647369	1.57305	-0.435131	0.739627	0.0522101	0.597961
chr7	FAM188B	30811033	30932002	2.55545	0.479029	1.39381	0.0522581	0.597961
chr22	AC000068.5	19435416	19437628	0.992375	0.468913	1.38407	0.052298	0.597961
chr17	NME1	49230897	49239789	4.79971	-0.453511	0.730263	0.0523325	0.597961
chr17	MIR636	74732532	74732630	1.34808	-0.523574	0.695646	0.0523366	0.597961
chr19	ZNF787	56598732	56632649	4.11721	-0.479198	0.717376	0.0523397	0.597961
chr16	CDH11	64977656	65160015	5.43831	-0.449727	0.732181	0.0523737	0.597961
chr5	LRRTM2	138204612	138211057	1.15014	1.02771	2.03879	0.0524583	0.598106
chr16	CTD-2555A7.3	89179583	89181687	0.652494	0.597649	1.51325	0.0524602	0.598106
chr10	FAM53B	126307861	126432838	6.1181	0.261875	1.19904	0.0525738	0.598662
chr21	ADARB1	46493768	46646478	6.07972	0.32255	1.25054	0.0526204	0.598662
chr16	TSC2	2097466	2138716	6.40974	0.315807	1.24471	0.0526241	0.598662
chr9	RP11-613M10.8	37512544	37592466	5.20616	-0.236318	0.848909	0.0526682	0.598662
chrX	MPP1	154006959	154049282	3.66434	-0.304618	0.809657	0.0526938	0.598662
chr9	NUTM2G	99690592	99702535	0.518367	0.644053	1.56271	0.0528221	0.599298
chr19	MLLT1	6212966	6279959	5.96477	0.282346	1.21617	0.0528238	0.599298
chr7	AC144652.1	155087628	155089251	0.44393	-0.601525	0.659057	0.0528802	0.599519
chr3	RASSF1	50367219	50378411	3.62226	-0.321891	0.80002	0.0529922	0.599523
chr2	AC007362.3	206621193	206628730	0.64501	0.692525	1.61611	0.053024	0.599523
chr19	TMEM38A	16771938	16800840	5.91461	-0.285048	0.820714	0.0531128	0.599523
chr1	ZRANB2	71528974	71546980	6.68842	0.272965	1.20829	0.0531215	0.599523
chr1	PIK3C2B	204391756	204463852	6.01229	0.247336	1.18701	0.0531452	0.599523
chr16	MC1R	89978527	89987385	2.77345	0.485297	1.39987	0.0531786	0.599523
chr17	RNF157	74138534	74236454	4.32889	-0.262207	0.833811	0.0531825	0.599523
chrX	ARMCX4	100673275	100788446	5.22499	0.318112	1.2467	0.0532153	0.599523
chr12	A2M	9220260	9268825	6.4133	-0.385297	0.765621	0.0532215	0.599523
chr2	DHRS9	169921299	169952677	2.96512	0.431194	1.34835	0.0532758	0.599523
chr2	CDC42EP3	37869032	37965611	7.87212	-0.299461	0.812556	0.0533255	0.599523
chr17	SLC16A3	80186273	80219005	4.56747	-0.376166	0.770483	0.0533374	0.599523
chr9	CAAP1	26840683	26892802	4.22673	-0.252315	0.839548	0.0533617	0.599523
chr4	SORCS2	7194265	7744554	3.77501	0.397034	1.3168	0.0534875	0.60038
chr11	CNIH2	66045661	66052772	1.45822	-0.644237	0.639831	0.053512	0.60038
chr3	PRSS42	46871032	46875585	6.11712	0.581217	1.49611	0.0537441	0.601727
chr17	CTC1	8130191	8151362	3.49235	0.364021	1.28701	0.0538135	0.601727
chr2	UBE2F-SCLY	238875656	239008053	5.10221	-0.241262	0.846005	0.0538875	0.601727
chr1	TMCC2	205197304	205242471	2.69605	-0.328335	0.796455	0.0538939	0.601727
chr12	PPP1CC	111157485	111180744	7.20827	-0.235406	0.849446	0.0539193	0.601727
chr1	LRRC7	70034081	70617628	1.76786	0.520561	1.43451	0.053951	0.601727
chr22	SERHL2	42949623	42970388	2.55454	0.490345	1.40478	0.0540047	0.601727
chr1	CDK18	205473723	205501921	4.93635	-0.296263	0.814359	0.0540159	0.601727
chr16	CRAMP1L	1662326	1727909	5.36173	0.244506	1.18469	0.0540332	0.601727
chr12	KCNJ8	21917889	21928515	3.75281	0.417243	1.33537	0.0541359	0.601727
chr8	TRAPPC9	140742586	141468678	5.05655	0.292116	1.22443	0.0541587	0.601727
chr7	RP11-448A19.1	129244389	129251471	2.40386	0.413631	1.33203	0.0542045	0.601727
chrX	DLG3	69664711	69725337	5.34204	-0.24688	0.842717	0.0542159	0.601727
chr16	NPIPB4	21845890	21892148	2.38819	0.637202	1.55531	0.0542458	0.601727
chr15	DNM1P51	84953014	84966399	1.42275	0.588296	1.50347	0.0542499	0.601727
chr6	HDDC2	125541108	125623282	5.50987	-0.345751	0.786899	0.0542549	0.601727
chr5	C5orf66	134368970	134691744	5.37543	0.333024	1.25965	0.0542635	0.601727
chr1	MEX3A	156041804	156051789	5.25744	-0.24943	0.841229	0.0544691	0.602484
chr19	MAST1	12944765	12985765	1.87472	-0.383133	0.766771	0.054481	0.602484
chr12	RP11-254B13.1	68946775	68947662	1.02229	-0.446494	0.733824	0.054522	0.602484
chr16	RBFOX1	6069095	7763340	3.13964	0.326814	1.25424	0.054528	0.602484
chr6	SERPINB9	2887500	2903514	2.61428	-0.450387	0.731846	0.054553	0.602484
chr21	AP001065.15	45905460	45910171	0.508919	0.588412	1.50359	0.054566	0.602484
chr7	RP5-894A10.2	141352181	141356610	1.55473	-0.40342	0.756064	0.0546299	0.602484
chr5	ABLIM3	148521046	148640105	4.60184	0.382109	1.30325	0.0546497	0.602484
chr12	ZNF10	133707161	133736051	3.23487	0.38852	1.30905	0.0546665	0.602484
chr13	N4BP2L2	33006554	33112970	6.60697	0.300095	1.23123	0.0547867	0.603152
chr19	CTD-2192J16.15	12754089	12754733	4.13738	-0.292013	0.816762	0.0548229	0.603152
chr7	AHR	17338246	17385776	4.44038	0.378391	1.29989	0.0548558	0.603152
chr14	EMC9	24608174	24610797	3.57965	-0.455464	0.729276	0.0549372	0.603152
chr17	LRRC59	48452420	48474914	6.3631	-0.245816	0.843339	0.054948	0.603152
chr4	DDX60L	169277886	169458937	3.54513	0.482042	1.39672	0.0549781	0.603152
chr22	BAIAP2L2	38480896	38506677	0.845405	0.645641	1.56443	0.0549877	0.603152
chr11	SERPINH1	75273101	75283828	7.65334	-0.254915	0.838037	0.0550637	0.603302
chr15	PARP6	72533522	72565340	4.7538	0.29546	1.22728	0.0550758	0.603302
chr11	UCP2	73685712	73694352	4.40858	-0.319966	0.801089	0.0552313	0.603797
chr19	AC074138.3	37176342	37178351	0.401713	0.7022	1.62698	0.0552485	0.603797
chr14	AE000658.22	21989234	21990794	1.67242	0.391579	1.31183	0.0552637	0.603797
chr17	FKBP10	39968932	39979465	6.74461	-0.281691	0.822626	0.0553004	0.603797
chr19	ZNF441	11877815	11894893	3.30798	0.377004	1.29864	0.0553073	0.603797
chr11	SPON1	13983914	14289646	5.41078	0.452256	1.36818	0.0554182	0.604599
chr11	RP11-110I1.6	118914899	118916205	4.14023	-0.337972	0.791152	0.0555498	0.605628
chr1	ODF2L	86814344	86862023	4.47934	0.372733	1.2948	0.0556313	0.606108
chr22	DDX17	38879445	38903665	8.97658	0.326705	1.25415	0.0556956	0.6064
chr18	SCARNA18	47340731	47340813	1.32001	0.763881	1.69805	0.0559517	0.607878
chr12	RPL18AP3	104659056	104659669	4.28724	-0.314337	0.80422	0.0560109	0.607878
chr7	OGDH	44646171	44748665	7.95479	-0.253459	0.838883	0.0560442	0.607878
chr11	FBXO3	33762485	33796089	5.76727	0.243556	1.18391	0.0560562	0.607878
chr9	PTCH1	98205262	98279339	3.12874	0.303159	1.23384	0.0560707	0.607878
chr12	DCP1B	2055220	2113701	1.91898	0.714506	1.64092	0.0560856	0.607878
chr5	KCNN2	113696642	113832337	4.90182	-0.26205	0.833902	0.0560939	0.607878
chr2	SGOL2	201374731	201448505	4.22491	-0.498365	0.707909	0.0563176	0.609861
chr12	KCTD10	109886461	109915349	5.86533	-0.264286	0.832611	0.0564412	0.609861
chr11	TENM4	78363876	79151992	2.05947	-0.412839	0.751144	0.0564459	0.609861
chr18	LDLRAD4-AS1	13419420	13427479	0.465223	0.992995	1.99031	0.0565773	0.609861
chr19	TTYH1	54926393	54948080	1.14377	0.546479	1.46052	0.0565863	0.609861
chr3	RP11-553L6.5	114033348	114035026	2.56502	0.400188	1.31968	0.0565966	0.609861
chr2	BBS5	170335688	170382432	6.24754	0.285511	1.21884	0.0567333	0.609861
chr5	GNB2L1	180663909	180675096	8.29865	-0.279065	0.824125	0.0568002	0.609861
chr16	RP11-57A19.2	28296206	28303385	2.0049	0.639334	1.55761	0.0568032	0.609861
chr15	RAD51-AS1	40978922	40987305	1.83177	0.510974	1.42501	0.0568313	0.609861
chr11	C11orf65	108179246	108338258	1.10152	0.562985	1.47732	0.0569008	0.609861
chr20	TRIB3	361261	378203	2.58749	-0.376264	0.77043	0.0570158	0.609861
chr2	BCL11A	60678302	60780702	3.66148	0.262066	1.1992	0.0571746	0.609861
chr15	RP11-814P5.1	35047285	35105124	3.04031	0.363676	1.2867	0.057188	0.609861
chr3	CCDC66	56591189	56655846	3.98272	0.438603	1.35529	0.0571905	0.609861
chr14	VCPKMT	50575350	50583318	2.27017	0.41967	1.33762	0.0572294	0.609861
chr8	TNFRSF10B	22877646	22926692	6.26047	-0.263137	0.833274	0.0572831	0.609861
chr20	CRLS1	5986736	6020699	6.08269	-0.246555	0.842907	0.0573528	0.609861
chr11	HMBS	118955576	118964259	4.18556	-0.397003	0.759434	0.0573727	0.609861
chr10	TLL2	98124363	98273675	2.35235	-0.373485	0.771916	0.0573801	0.609861
chr12	LMBR1L	49490919	49504683	3.54731	0.35658	1.28039	0.0573859	0.609861
chr2	RP11-417F21.1	46795395	46807377	0.235742	0.843631	1.79456	0.0574088	0.609861
chr10	PRR26	695888	711109	0.832902	1.01152	2.01603	0.0574643	0.609861
chr1	KIF14	200520628	200589862	4.31228	-0.805639	0.572109	0.0574643	0.609861
chr2	CNNM4	97426639	97477628	4.05969	0.292735	1.22496	0.0574699	0.609861
chr9	GSN-AS1	124043046	124047808	3.92882	0.335878	1.26215	0.057494	0.609861
chr15	NEIL1	75639296	75647592	3.02212	0.505399	1.41952	0.0574963	0.609861
chr2	PROM2	95940201	95957056	1.60657	0.524434	1.43837	0.0575043	0.609861
chr1	PCNXL2	233119181	233431459	3.05197	0.428829	1.34614	0.0575169	0.609861
chr2	C2orf88	190744335	191068210	2.13334	-0.48576	0.714121	0.0575512	0.609861
chr5	HRH2	175085033	175113245	5.67433	0.360461	1.28384	0.0575631	0.609861
chr22	KDELR3	38864067	38879452	3.32509	-0.338878	0.790656	0.05758	0.609861
chr22	FBLN1	45898118	45997015	3.353	-0.348967	0.785146	0.0575835	0.609861
chr9	OR13E1P	35859059	35859980	0.841935	0.718058	1.64497	0.0576262	0.609861
chr2	FSIP2	186603355	186698017	3.82541	0.724336	1.65214	0.0576712	0.609861
chr10	PAPSS2	89419370	89507462	1.29305	-0.521408	0.696692	0.0576812	0.609861
chr7	RP11-1275H24.1	5465908	5468558	2.04634	0.393369	1.31346	0.0577428	0.609861
chr21	SIK1	44834395	44847008	5.02734	-0.279946	0.823622	0.0578037	0.609861
chr16	RP11-297D21.4	67515217	67521153	0.692589	0.53992	1.45389	0.0578074	0.609861
chrX	STARD8	67867508	67945684	1.68957	-0.524826	0.695043	0.0579061	0.609861
chrX	TIMM8A	100600649	100604184	3.93926	-0.280701	0.823191	0.0579086	0.609861
chr1	RP4-717I23.3	93727743	93811582	3.30248	0.40659	1.32555	0.0579589	0.609861
chr7	POT1-AS1	124569927	124819369	0.569377	0.581958	1.49688	0.0580275	0.609861
chr11	IFITM1	313506	315272	1.57159	-0.434483	0.739959	0.0580366	0.609861
chr14	SRSF5	70193617	70238722	6.92018	0.343701	1.26901	0.0582288	0.609861
chr2	CFLAR	201980827	202041410	5.25707	0.238834	1.18004	0.0582432	0.609861
chr10	GLUD1P3	75490320	75497069	1.54094	0.494788	1.40911	0.0583143	0.609861
chr19	SPACA6P	52196593	52215640	4.20398	0.470342	1.38544	0.0583824	0.609861
chr1	LPAR3	85277285	85358896	4.20165	0.269216	1.20515	0.0584079	0.609861
chr8	PLEKHA2	38758753	38831428	6.24021	-0.259027	0.835652	0.0584129	0.609861
chr19	CTD-3138B18.6	58778001	58779051	0.875996	0.585711	1.50078	0.0584554	0.609861
chr19	MRPS12	39421188	39423802	4.81512	-0.461223	0.72637	0.0584763	0.609861
chr15	BBS4	72978527	73030817	4.66087	0.300287	1.23139	0.0584838	0.609861
chr4	CXXC4	105389469	105416058	5.42025	0.405915	1.32493	0.0585194	0.609861
chr18	ATP9B	76829285	77138283	4.43855	0.391715	1.31195	0.0585366	0.609861
chr11	OSBPL5	3108346	3187969	4.11817	0.301447	1.23238	0.0585504	0.609861
chr16	NPIPB5	22490442	22547842	2.8236	0.578793	1.4936	0.0585544	0.609861
chr18	ZADH2	72907063	72921303	6.3526	-0.231193	0.85193	0.0586114	0.609861
chr18	CTD-2541J13.2	65173826	65181267	2.39946	0.541776	1.45576	0.0586547	0.609861
chr1	PDE4B	66258197	66840259	3.74918	-0.365386	0.776261	0.0586878	0.609861
chr16	AC009133.15	29817817	29819053	4.63581	-0.315415	0.80362	0.058729	0.609861
chr3	RPP14	58303341	58303847	3.74592	-0.274266	0.826871	0.0587444	0.609861
chr17	SHPK	3511556	3539616	3.16671	0.465851	1.38113	0.0588087	0.609861
chr1	PLXNA2	208195587	208417665	6.08335	-0.32859	0.796314	0.0588196	0.609861
chr10	SEPHS1	13359424	13390297	5.72506	-0.234887	0.849752	0.058894	0.609861
chr5	RP11-1379J22.2	179022905	179030742	1.14507	0.445346	1.36164	0.0589209	0.609861
chr3	IQCG	197615946	197687013	2.43735	0.353812	1.27793	0.058922	0.609861
chr7	AC005154.6	30555925	30634425	4.45788	0.343754	1.26905	0.0589276	0.609861
chr2	ZNF638	71503691	71662199	6.81524	0.322177	1.25022	0.0589615	0.609861
chr15	COX5A	75212132	75230509	7.90837	-0.384483	0.766053	0.0589798	0.609861
chr11	CARS-AS1	3050624	3062490	1.71527	-0.458091	0.727949	0.059007	0.609861
chr7	ABHD11	73150424	73153197	4.39172	-0.330457	0.795285	0.0590277	0.609861
chr11	DNHD1	6518490	6614988	3.44109	0.484203	1.39881	0.059059	0.609861
chr7	AC007566.10	92086878	92120924	2.87482	0.318463	1.247	0.0590769	0.609861
chr22	RP3-449O17.1	38731767	38794934	4.21974	0.36314	1.28622	0.0591001	0.609861
chr19	CTB-12A17.3	47112534	47114036	5.79029	-0.330334	0.795352	0.0591547	0.609913
chr7	ERV3-1	64451187	64467121	3.95079	0.38252	1.30362	0.0591805	0.609913
chr2	UXS1	106709759	106810795	4.42764	-0.279423	0.82392	0.0592646	0.61029
chr10	BNIP3	133781578	133795435	5.34084	-0.22682	0.854516	0.0593072	0.61029
chrX	EIF4A1P10	91368245	91369460	2.26178	-0.334081	0.793289	0.05933	0.61029
chr19	ZNF551	58193337	58228669	3.45598	0.33124	1.25809	0.0595278	0.611936
chr2	ANKRD44	197831741	198175897	1.3375	0.573431	1.48806	0.0595792	0.612076
chr15	FAM189A1	29412457	29862927	2.29728	-0.351435	0.783804	0.0596593	0.61224
chr2	CENPO	25016005	25045245	4.63014	-0.265903	0.831678	0.0596778	0.61224
chr4	RP11-1299A16.3	99580055	99585701	1.76958	0.534006	1.44794	0.0597086	0.61224
chr14	ZNF219	21558205	21572881	5.72159	-0.361169	0.778533	0.0598392	0.612903
chr1	TSSK3	32817122	32829913	1.57892	0.615087	1.53165	0.0598585	0.612903
chrX	GLA	100652791	100662913	2.59014	-0.348973	0.785143	0.0598868	0.612903
chr20	PPP4R1L	56806188	56884495	1.31361	0.543781	1.45779	0.0600431	0.613024
chr1	PAQR6	156213206	156217881	4.4295	0.45991	1.37546	0.0600599	0.613024
chr15	SPTBN5	42140345	42186275	3.25814	0.483629	1.39826	0.0600663	0.613024
chr8	RP11-318M2.2	104169218	104311000	1.79921	0.448039	1.36418	0.0601141	0.613024
chr17	C17orf96	36827961	36831187	4.00769	-0.412356	0.751396	0.0601189	0.613024
chr19	RPL18A	17970685	17974962	5.97001	-0.322185	0.799857	0.0601453	0.613024
chr11	ARAP1	72396114	72504644	4.96094	-0.296737	0.814091	0.0601635	0.613024
chr10	MYOZ1	75391412	75401515	2.51615	0.400734	1.32018	0.0602071	0.613083
chr17	MYL4	45277812	45301045	10.7899	-0.35124	0.78391	0.0603044	0.613346
chr22	RP5-821D11.7	42227219	42230669	4.96747	-0.306006	0.808878	0.0603086	0.613346
chr16	MT2A	56642111	56643409	1.96537	-0.551245	0.682431	0.060361	0.613493
chr9	RPL4P5	7477045	7478320	1.99769	-0.392992	0.761548	0.0604319	0.613494
chr19	SUGP2	19101697	19144832	7.11996	-0.254577	0.838233	0.0604447	0.613494
chr17	RP11-552F3.9	73872453	73875627	1.1557	-0.489281	0.71238	0.0604985	0.613494
chr6	C4A	31949801	31970458	5.72147	0.47387	1.38883	0.0605125	0.613494
chr3	GPD1L	32147181	32210205	5.77177	-0.259996	0.83509	0.060671	0.614412
chr15	EIF3J-AS1	44819455	44829121	3.7189	0.286766	1.2199	0.0607299	0.614412
chr12	WSB2	118470712	118500235	6.138	-0.226029	0.854985	0.0607531	0.614412
chr5	FST	52776239	52782964	3.76345	0.353291	1.27747	0.0607687	0.614412
chr3	SCHIP1	159557650	159615149	6.21784	-0.245085	0.843766	0.0608352	0.614412
chr1	SEMA4A	156117157	156147543	0.862947	0.682382	1.60479	0.060845	0.614412
chr12	CRY1	107385142	107487607	4.56869	-0.287132	0.81953	0.0608819	0.614412
chr7	EZH2	148504475	148581413	4.2147	-0.270784	0.828869	0.0609454	0.614412
chr16	SHISA9	12995477	13334272	3.69967	0.628677	1.54615	0.0609524	0.614412
chr17	PTGES3L-AARSD1	41102543	41132545	5.61463	-0.263581	0.833017	0.0609976	0.614412
chr12	AC084018.1	122233173	122241812	3.69239	0.485964	1.40052	0.0611092	0.614412
chr4	C4orf46	159587831	159593407	4.81479	-0.309926	0.806683	0.0611216	0.614412
chr12	MARS	57869228	57911352	6.65748	-0.246906	0.842702	0.0611949	0.614412
chr7	TBRG4	45139699	45151646	5.54985	-0.280058	0.823558	0.0612005	0.614412
chr20	EIF2S2	32676104	32700138	6.14783	-0.240906	0.846213	0.0612188	0.614412
chrX	LINC00893	148609130	148622504	2.51069	0.466225	1.38149	0.0612527	0.614412
chr1	CLCNKB	16370272	16383803	2.75148	-0.366473	0.775676	0.0612777	0.614412
chr3	AC046143.3	194353652	194366130	0.849536	-0.555399	0.680469	0.0613362	0.614412
chr2	GAD1	171669723	171717661	2.61772	0.412133	1.33065	0.061388	0.614412
chr5	RP11-259O2.3	1968208	1969127	3.21282	0.792358	1.7319	0.0614205	0.614412
chr19	SPACA6P-AS	52188616	52196709	2.03289	0.545659	1.45969	0.0614575	0.614412
chr10	OBFC1	105642300	105677963	4.60413	-0.239114	0.847266	0.061467	0.614412
chr1	ZSWIM5	45482071	45771881	1.99104	0.490854	1.40528	0.0614753	0.614412
chr9	TNC	117782806	117880536	3.78651	-0.753682	0.593088	0.0615144	0.614423
chr6	AL590867.1	153552455	153668623	2.17483	0.654757	1.57435	0.0615648	0.614548
chrX	GEMIN8	14026398	14048012	3.20634	0.315297	1.24427	0.0616262	0.614782
chr16	NPIPA1	15016659	15045915	3.50283	0.409167	1.32792	0.0617046	0.614941
chr20	ZBTB46	62375019	62462597	5.12013	0.233781	1.17591	0.0619159	0.614941
chr16	SNX29P2	29262829	29519817	4.10324	0.596389	1.51193	0.061933	0.614941
chr2	MYO1B	192109911	192290115	4.14254	-0.371963	0.77273	0.061951	0.614941
chr14	RN7SL1	50053297	50053596	5.60365	0.958361	1.9431	0.0619874	0.614941
chr5	PDE6A	149237519	149324356	1.675	0.430625	1.34782	0.061992	0.614941
chr19	IZUMO4	2096380	2099592	0.724827	0.697242	1.6214	0.0620914	0.614941
chr5	RP11-1023L17.1	34164803	34244901	2.38591	0.59922	1.5149	0.0621065	0.614941
chr13	ATP8A2P2	33051411	33052978	0.259567	1.08023	2.11438	0.0621698	0.614941
chrX	GPR173	53078273	53109797	3.57561	0.448332	1.36446	0.0621825	0.614941
chr8	CTD-2544N14.3	38827879	38830530	3.70519	-0.279182	0.824058	0.0622529	0.614941
chr20	GPCPD1	5525085	5591672	5.5814	0.359324	1.28283	0.062309	0.614941
chr5	TGFBI	135364584	135399507	3.10349	-0.687127	0.621089	0.0623222	0.614941
chr3	RP11-145M9.4	179113877	179115965	4.43445	-0.252802	0.839265	0.0623408	0.614941
chr10	GHITM	85899196	85913001	8.62708	-0.219938	0.858602	0.0623887	0.614941
chr5	2016-03-11	16067248	16180871	4.20769	0.422634	1.34037	0.0624552	0.614941
chr7	PPP1R9A	94536514	94925727	5.25918	0.467022	1.38225	0.0624825	0.614941
chr1	KCNC4	110753965	110825722	4.93514	-0.345458	0.787058	0.0625219	0.614941
chr14	C14orf93	23456110	23479375	2.64799	0.366691	1.28939	0.0625471	0.614941
chr17	MYO15B	73584139	73622929	3.55644	0.483687	1.39831	0.0625511	0.614941
chr18	SCARNA17	47340503	47340646	2.02389	0.643395	1.562	0.062584	0.614941
chr3	MRPL47	179306073	179322442	5.51673	-0.362883	0.777609	0.0626177	0.614941
chr6	AKIRIN2	88384790	88411927	5.36411	-0.22806	0.853782	0.0626189	0.614941
chr6	MAD2L1BP	43597277	43608689	4.07368	-0.359432	0.779471	0.062702	0.614941
chr19	AC018755.2	52196614	52197610	3.09358	0.531572	1.4455	0.0627114	0.614941
chr19	CTB-176F20.3	23506770	23511903	2.5004	0.750965	1.68292	0.062754	0.614941
chr11	RP11-849H4.2	71576555	71639700	1.49411	0.55389	1.46804	0.0627887	0.614941
chr6	GPR126	142622991	142767403	3.6068	-0.531383	0.691891	0.0627946	0.614941
chr1	SELENBP1	151336778	151345209	2.65418	0.557799	1.47202	0.062833	0.614941
chr16	RP11-152P23.2	8941507	8942581	1.70089	-0.379491	0.768709	0.0628383	0.614941
chr20	FKBP1A	1349622	1373806	7.00351	-0.262568	0.833603	0.0628862	0.614941
chr1	TMEM63A	226033237	226070069	4.64692	0.310036	1.23974	0.0628984	0.614941
chr7	NCAPG2	158424003	158497520	4.48311	-0.424322	0.745189	0.062917	0.614941
chr12	CSAD	53551447	53575135	3.44007	0.449215	1.3653	0.0629326	0.614941
chr4	TRMT10A	100467866	100485189	2.55812	0.342743	1.26817	0.0630921	0.61503
chr6	MAK	10762956	10838764	0.985419	0.574383	1.48904	0.0631642	0.61503
chrX	UBL4A	153712056	153715009	5.1028	-0.271831	0.828267	0.0631679	0.61503
chr14	RP11-589M4.1	53241955	53244458	2.90925	-0.32831	0.796469	0.0631871	0.61503
chr2	DNAJB2	220143989	220151622	7.1136	0.328671	1.25586	0.0631889	0.61503
chr22	TCN2	31002825	31023265	2.43106	0.438258	1.35497	0.0632336	0.61503
chr2	SUCLG1	84650647	84687169	7.14025	-0.255658	0.837605	0.0632839	0.61503
chr19	DOCK6	11309971	11373157	2.90482	0.382776	1.30385	0.0633935	0.61503
chr17	SLC25A11	4840425	4843546	6.86717	-0.398955	0.758407	0.0634312	0.61503
chr1	C1orf105	172389828	172437971	3.65125	-0.319832	0.801163	0.0634496	0.61503
chr19	ZNF610	52839498	52871031	3.3743	0.413363	1.33179	0.0634523	0.61503
chr3	ADCY5	123001143	123168605	8.41101	-0.228366	0.853601	0.0634723	0.61503
chr19	ZNF671	58231119	58238992	3.33435	0.327744	1.25505	0.0634889	0.61503
chr20	RP5-977B1.7	35136563	35201794	3.70463	-0.312067	0.805487	0.0635371	0.61503
chr1	GSTM2	110210644	110252171	4.87793	0.354636	1.27866	0.063607	0.61503
chr21	PAXBP1	34106210	34144169	4.92	0.358875	1.28243	0.0636541	0.61503
chr1	PLCH2	2357419	2436969	1.24504	0.565608	1.48001	0.063656	0.61503
chr8	CTD-3064M3.7	142444645	142448054	3.43793	0.627747	1.54515	0.0636869	0.61503
chr7	IGFBP3	45951949	45961473	6.04296	0.298412	1.22979	0.0637004	0.61503
chr19	ZNF254	24216276	24312654	4.74282	0.382707	1.30379	0.063701	0.61503
chr17	TRAF4	27071002	27077974	4.08361	-0.369946	0.773812	0.0638296	0.615904
chr6	MAP3K5	136878185	137113656	4.59184	0.376046	1.29778	0.0639741	0.616568
chr1	RCC1	28832455	28865812	3.56066	-0.31473	0.804001	0.0639745	0.616568
chr1	ACADM	76190036	76253260	7.4081	-0.243022	0.844973	0.0641802	0.617892
chr1	SLC25A33	9599541	9645237	3.13809	-0.354198	0.782304	0.0641974	0.617892
chr1	ATP1B1	169074935	169101960	8.53864	-0.22272	0.856948	0.0642262	0.617892
chr4	RPL7AP30	113709239	113710034	1.89451	-0.504898	0.70471	0.0644144	0.619334
chrX	USP27X	49644470	49647166	2.26026	0.325555	1.25315	0.0644607	0.619412
chr3	HMGB1P5	22423310	22424420	3.87967	-0.304571	0.809683	0.0645293	0.619703
chr17	IFI35	41158742	41166473	0.659101	0.634651	1.55256	0.0646082	0.619908
chr10	RP11-508N22.12	38426265	38433327	0.779903	0.742732	1.67334	0.0646271	0.619908
chr19	ZNF225	44616334	44637027	2.57304	0.444562	1.3609	0.0646786	0.620034
chr19	ZNF582	56887413	56904914	2.56943	0.303809	1.2344	0.0648799	0.620899
chr1	KIF28P	246935139	246993361	0.732768	0.70715	1.63258	0.0649574	0.620899
chr17	ACAP1	7239848	7254797	3.67587	0.370775	1.29305	0.0650433	0.620899
chr19	SHANK1	51165084	51222707	3.68944	-0.390507	0.762861	0.0650537	0.620899
chr4	LEF1	108968701	109090112	3.11184	0.327243	1.25461	0.0650677	0.620899
chr1	ITGA10	145524891	145543868	4.23684	0.40962	1.32834	0.0651205	0.620899
chr3	RBM5	50126341	50156454	6.96811	0.266429	1.20283	0.0651216	0.620899
chr14	RPL3P4	99439216	99439638	4.77792	-0.411951	0.751607	0.0651265	0.620899
chr11	ESRRA	64073044	64084215	6.37095	-0.38802	0.764178	0.0652308	0.620899
chr11	TBX10	67398774	67407031	2.37123	-0.340083	0.789996	0.0652363	0.620899
chr15	PRTG	55903744	56035288	2.17917	0.532969	1.4469	0.0652584	0.620899
chr16	RP11-266L9.2	25151898	25160353	1.12766	0.766566	1.70122	0.0653051	0.620899
chr2	NOSTRIN	169643049	169722024	1.51328	-0.525401	0.694766	0.0653166	0.620899
chr22	RRP7B	42951229	42978044	3.74297	0.472404	1.38742	0.0653374	0.620899
chr14	RP11-998D10.7	21558546	21560491	3.63419	-0.389818	0.763226	0.0653436	0.620899
chr16	USB1	58033450	58055522	5.50954	-0.257849	0.836334	0.0654715	0.621749
chr6	CENPW	126661320	126670021	1.97478	-0.585976	0.666199	0.0657531	0.62402
chr5	CTC-575D19.1	168043317	168044059	2.89515	-0.419231	0.747823	0.0658358	0.62402
chr12	ITGA5	54789045	54813244	6.14877	-0.22784	0.853912	0.0658404	0.62402
chr3	BSN	49591922	49708978	3.3335	0.415381	1.33365	0.0659554	0.62402
chr3	CTDSPL	37903451	38025960	4.31596	-0.252594	0.839386	0.0659623	0.62402
chr5	LYRM7	130506503	130541119	5.5173	-0.248653	0.841682	0.0660017	0.62402
chr15	PDE8A	85523671	85682376	3.61361	0.34193	1.26745	0.0660112	0.62402
chr7	DLD	107531415	107572175	8.13869	-0.238656	0.847535	0.0660188	0.62402
chr6	HMGA1	34204650	34214008	5.18488	-0.376457	0.770327	0.0661251	0.624096
chr1	AL645728.2	1497726	1499904	2.84966	-0.358379	0.780041	0.0661345	0.624096
chr1	RP5-1139B12.3	228462285	228463767	3.53857	0.477572	1.3924	0.0661578	0.624096
chr12	SCN8A	51984050	52206648	2.64815	0.520012	1.43397	0.0661865	0.624096
chr19	ZNF506	19896648	19932560	3.42978	0.344195	1.26944	0.0662405	0.624096
chr1	THBS3	155165379	155178842	2.95274	0.413668	1.33207	0.0662928	0.624096
chr16	SULT1A3	30205754	30215631	0.577018	0.576286	1.49101	0.0662965	0.624096
chr18	GAREM	29704840	30050447	3.28865	-0.40977	0.752743	0.0663889	0.624556
chr14	RP11-1017G21.5	102414684	102415762	1.60491	0.489475	1.40393	0.0664225	0.624556
chr5	PPWD1	64859063	64883376	4.40196	0.293934	1.22598	0.066496	0.624885
chr1	RP11-134G8.8	201433511	201434274	0.921891	-0.539428	0.688044	0.0665603	0.625019
chr8	CHRAC1	141521397	141527236	3.18631	-0.283259	0.821733	0.0665874	0.625019
chr5	PCDHB5	140514800	140517703	0.597144	0.672208	1.59351	0.0666824	0.625222
chr7	INMT-FAM188B	30791753	30931696	2.35637	0.472781	1.38778	0.0666862	0.625222
chr1	RUSC1-AS1	155286654	155293967	5.1362	-0.269706	0.829489	0.0668019	0.625898
chr2	AC104698.1	30481193	30482893	7.3087	-0.227786	0.853944	0.066865	0.625898
chr10	MIR4680	112657848	112657913	0.831931	0.585505	1.50056	0.0668864	0.625898
chr16	C16orf96	4606491	4650715	0.355361	0.537297	1.45125	0.0669129	0.625898
chr11	SCUBE2	9041071	9159661	1.09026	0.548902	1.46297	0.0670225	0.626562
chr22	PDXP	38054734	38062941	5.61692	-0.414102	0.750486	0.0670619	0.626569
chr6	RPL15P3	12514342	12515006	4.89114	-0.252191	0.83962	0.0671633	0.627154
chr1	IQGAP3	156495197	156542396	4.24477	-0.60563	0.657184	0.0673377	0.627859
chr1	LHX4	180199421	180249380	1.89267	0.594736	1.5102	0.0673775	0.627859
chrX	RPL36A	100645812	100651105	6.2261	-0.3738	0.771747	0.0673793	0.627859
chrX	PHF8	53963109	54075391	4.34485	0.285564	1.21889	0.0673937	0.627859
chr14	NPC2	74942895	74960880	6.56806	-0.304786	0.809563	0.0675772	0.628847
chr17	TMEM99	38975358	38992522	2.72977	-0.3168	0.802849	0.0675774	0.628847
chr16	HEATR3	50099852	50140298	4.57156	-0.25362	0.838789	0.0676236	0.628915
chr15	WHAMMP3	23187728	23208737	1.97525	0.425261	1.34282	0.0676648	0.628937
chr10	ZWINT	58116989	58121036	4.85064	-0.359984	0.779173	0.0677837	0.629003
chr3	TFRC	195754054	195809060	8.72609	-0.320218	0.800949	0.0677865	0.629003
chr7	KIAA0895	36363830	36429734	5.54326	0.324003	1.2518	0.0678741	0.629003
chr11	WEE1	9595228	9615004	7.60286	0.23011	1.17292	0.0679019	0.629003
chr17	SREBF1	17713713	17740325	4.06148	-0.404296	0.755605	0.0679024	0.629003
chr9	MIR181A2HG	127420746	127460910	1.0185	0.583667	1.49865	0.0679322	0.629003
chr22	YWHAH	32340447	32353590	6.37384	-0.258045	0.83622	0.0679437	0.629003
chr17	RECQL5	73622925	73663269	4.19876	0.265421	1.20199	0.0679872	0.629047
chr2	ELMOD3	85581517	85618875	3.6906	0.294241	1.22624	0.0681815	0.630485
chr11	KCNQ1OT1	2629558	2721224	6.94479	0.698113	1.62238	0.0682393	0.630659
chr1	SORT1	109852192	109940573	7.90193	-0.300652	0.811886	0.0683171	0.630688
chr3	TRMT10C	101280706	101285290	5.03887	-0.244596	0.844052	0.0683311	0.630688
chr12	DGKA	56321103	56347811	3.561	0.338584	1.26452	0.0683593	0.630688
chr16	LINC00514	3038962	3044510	0.758179	0.615011	1.53157	0.0684162	0.630854
chr4	KCNIP4	20730239	21950422	4.20984	0.31403	1.24318	0.068466	0.630871
chr16	C16orf80	58147496	58163354	5.71826	-0.297884	0.813445	0.0685013	0.630871
chr11	AP003068.12	64884629	64884930	0.756341	-0.583069	0.667542	0.0685348	0.630871
chr20	ID1	30193086	30194318	1.87717	-0.512366	0.701072	0.0686403	0.631235
chr11	CCDC85B	65657875	65659105	4.02434	-0.619501	0.650896	0.0686523	0.631235
chr15	CTD-2033D15.1	39885781	39886432	2.28865	-0.632411	0.645097	0.0687534	0.631374
chr1	CCBL2	89401456	89458636	3.8361	-0.247243	0.842505	0.0687921	0.631374
chr19	HOOK2	12873817	12983554	5.14335	0.284344	1.21786	0.0688016	0.631374
chr2	AC006369.2	37827279	37873841	4.5715	-0.312122	0.805456	0.0688233	0.631374
chr8	LYPLA1	54958938	55014577	6.80031	-0.232839	0.850959	0.0689146	0.631588
chr17	snoU13	45298008	45298091	0.608078	0.672893	1.59427	0.0689246	0.631588
chr12	NRIP2	2934514	2944710	1.80693	0.50833	1.4224	0.0690369	0.632259
chr5	MYOZ3	150040436	150058927	1.91248	-0.409776	0.75274	0.0691561	0.632539
chr16	YPEL3	30103635	30108236	3.98072	0.356884	1.28066	0.0691708	0.632539
chr12	LRP1	57522276	57607134	7.45413	0.417189	1.33532	0.0692065	0.632539
chr8	ERICH1	564746	688106	3.71484	0.270628	1.20633	0.0692555	0.632539
chr12	METTL7A	51317255	51326300	2.13771	-0.383712	0.766463	0.0692626	0.632539
chr15	GTF2A2	59930261	59949740	5.40334	-0.292722	0.81636	0.0694074	0.633504
chr11	IFITM2	307631	315272	4.44692	-0.295696	0.814679	0.0694603	0.63363
chr3	SEC13	10334815	10362862	6.59931	-0.230507	0.852335	0.0695033	0.633666
chr3	TRANK1	36868311	36986548	1.0189	0.512522	1.42654	0.0695646	0.633868
chr9	RP11-4O1.2	114794835	114800010	1.60259	-0.409702	0.752779	0.0696564	0.634048
chr7	WDR91	134868590	134896316	3.18422	0.317126	1.24585	0.0696627	0.634048
chr5	FCHO2	72251808	72386349	4.31684	0.325097	1.25275	0.0697663	0.634634
chr22	KB-318B8.7	24497652	24499317	0.956889	0.63677	1.55484	0.0699137	0.635303
chr10	ZSWIM8	75545340	75561551	5.96152	0.261272	1.19853	0.0699267	0.635303
chr1	GALE	24122089	24127271	3.85347	-0.307725	0.807915	0.0699575	0.635303
chr2	EEF1B2	207024309	207027652	6.71355	-0.325667	0.797929	0.0700501	0.635504
chr3	SDHAP2	195384967	195412775	2.6912	0.381614	1.3028	0.070058	0.635504
chr17	HOXB4	46652875	46657473	1.19666	0.605252	1.52124	0.0702183	0.636602
chr1	ELOVL1	43829068	43833696	4.41272	-0.287187	0.819498	0.0703913	0.636911
chr10	RP11-442H21.2	74034673	74035738	2.76942	-0.308426	0.807522	0.0704162	0.636911
chr16	UQCRC2	21963981	21994981	8.68188	-0.219437	0.8589	0.0704195	0.636911
chr5	DUSP1	172195093	172198198	2.74187	-0.3344	0.793114	0.0704332	0.636911
chr11	PC	66615704	66725847	4.175	-0.410336	0.752448	0.070451	0.636911
chr4	HAND2-AS1	174448421	174512475	8.09366	0.255808	1.194	0.0704883	0.636911
chr15	FAM227B	49619159	49913128	3.53809	0.271472	1.20704	0.0705396	0.637019
chr1	RP11-216N14.8	153719327	153723703	1.95192	0.453664	1.36951	0.0708289	0.638835
chrX	ZNF185	152082986	152142024	5.55816	0.24372	1.18404	0.0708482	0.638835
chr22	RP3-508I15.19	39130735	39134995	2.74329	-0.353483	0.782692	0.0708706	0.638835
chr1	LPPR4	99729509	99775146	0.209961	0.638843	1.55708	0.0709881	0.638835
chr3	GPX1	49394609	49396033	5.64987	-0.396113	0.759903	0.0710206	0.638835
chr5	CCDC69	150560613	150603706	7.78065	-0.222109	0.857311	0.0710789	0.638835
chr11	CASP4	104813593	104840163	1.83343	0.756162	1.68899	0.0712349	0.638835
chr15	FANCI	89787180	89860492	5.45149	-0.309264	0.807053	0.0712469	0.638835
chr11	LRFN4	66624118	66627946	4.99439	-0.468399	0.722766	0.0712642	0.638835
chr5	CTC-203F4.2	134734970	134736986	1.35408	0.403598	1.3228	0.0713429	0.638835
chr12	CALCOCO1	54104903	54121529	7.06402	0.262521	1.19957	0.0713555	0.638835
chr9	MIR1302-9	27657	30891	2.78679	0.560319	1.4746	0.0713759	0.638835
chrX	TIMP1	47441712	47446188	5.41189	-0.343666	0.788036	0.0714139	0.638835
chr14	RDH11	68143518	68162531	5.45568	-0.212091	0.863285	0.0714587	0.638835
chr19	NFIX	13106422	13209610	4.19736	0.302766	1.23351	0.0715084	0.638835
chr4	RP11-15B17.1	100871163	101116256	4.09972	-0.284714	0.820904	0.0715627	0.638835
chr17	KLHL11	40009797	40021684	2.58245	0.610092	1.52636	0.0715782	0.638835
chr19	CTC-260E6.2	20235248	20236293	1.13768	-0.413616	0.750739	0.0715802	0.638835
chr11	MCAM	119179241	119192231	7.48993	-0.249897	0.840957	0.0715895	0.638835
chr14	SLC25A21-AS1	37641093	37643016	2.4348	0.347789	1.27261	0.0715951	0.638835
chr6	FBXO5	153291664	153304714	3.49867	-0.323926	0.798893	0.0716156	0.638835
chr19	ZNF20	12203658	12251222	2.52587	0.393236	1.31334	0.071631	0.638835
chr17	RAB5C	40276994	40307035	5.21435	-0.245037	0.843794	0.0716813	0.638835
chr12	RP11-59N23.1	21912914	21919639	1.52689	0.461032	1.37653	0.0716871	0.638835
chr11	RELT	73087309	73108519	1.43227	-0.452057	0.731	0.0717414	0.638968
chr1	RP11-62I21.1	245369746	245397803	0.974419	0.846703	1.79839	0.0720139	0.639928
chr11	CEP164	117185273	117283984	3.57869	0.353694	1.27783	0.0720211	0.639928
chr6	MRS2	24403153	24425810	5.98858	-0.221046	0.857943	0.07204	0.639928
chr6	MICE	29709508	29716746	0.170013	0.63989	1.55821	0.0720466	0.639928
chr17	UNC45B	33474836	33516364	8.85164	-0.299508	0.81253	0.0720816	0.639928
chr2	RBKS	28004231	28113965	2.03288	0.371373	1.29358	0.0720862	0.639928
chr10	MSS51	75183339	75193319	4.09893	0.310083	1.23978	0.0721775	0.639997
chr16	CCDC154	1484384	1494557	0.707973	0.703521	1.62847	0.0722263	0.639997
chr11	ME3	86152150	86383678	3.16194	-0.301506	0.811405	0.0722397	0.639997
chr1	PMF1-BGLAP	156182773	156213123	4.68167	-0.36653	0.775646	0.0722519	0.639997
chr7	PRKAR2B	106685094	106802256	6.51928	-0.259145	0.835583	0.072305	0.640117
chr1	RP1-317E23.7	26158404	26158625	4.76252	-0.217473	0.860071	0.0724135	0.640727
chr14	RP11-982M15.2	105235686	105236608	5.40171	-0.290781	0.817459	0.0724531	0.640727
chr2	ACKR3	237476430	237491001	0.865559	0.545693	1.45972	0.0726444	0.641512
chr8	PDLIM2	22435792	22455538	1.5983	-0.528022	0.693505	0.072646	0.641512
chr2	AC092669.3	66610438	66619582	4.20973	0.760219	1.69375	0.0726606	0.641512
chr17	TIAF1	27400537	27418537	7.79659	0.310493	1.24013	0.0727008	0.641517
chr20	ABHD12	25275379	25371619	5.83362	-0.308378	0.807549	0.0728297	0.642074
chr20	GDAP1L1	42875887	42909013	0.499338	0.655931	1.57563	0.0728432	0.642074
chr2	AC007318.5	65432137	65433396	4.79611	-0.256597	0.83706	0.0730239	0.643088
chr5	RP11-373N22.3	147647870	147763346	0.53114	0.670093	1.59118	0.0730376	0.643088
chr17	RP11-166P13.4	55169506	55173786	1.44756	0.60113	1.5169	0.0731213	0.643475
chr1	IPP	46159996	46216322	4.91986	0.256655	1.19471	0.0732241	0.643796
chr4	SULT1B1	70586880	70653679	2.69761	0.67883	1.60084	0.0732656	0.643796
chr2	RP11-507M3.1	24347236	24413305	2.14896	0.431794	1.34891	0.0732769	0.643796
chr2	METAP1D	172864490	172947158	1.90773	0.363498	1.28654	0.0733427	0.644025
chr20	ZNF337-AS1	25604681	25658710	3.96138	0.298295	1.22969	0.073395	0.644134
chr22	USP18	18632666	18660164	0.720426	-0.609388	0.655475	0.0736023	0.645486
chr11	RP11-166D19.1	121899063	121987031	6.01152	0.242246	1.18283	0.0736418	0.645486
chr19	TIMM50	39971052	39984422	5.25698	-0.323935	0.798888	0.073706	0.645486
chr2	SGPP2	223289236	223425667	2.70148	0.426362	1.34384	0.0737084	0.645486
chr6	RP1-261G23.7	43738166	43738353	2.18108	-0.352875	0.783022	0.0738625	0.646486
chr1	FNBP1L	93913688	94020218	4.76875	0.349108	1.27377	0.0739054	0.646513
chr9	TTC39B	15163620	15307358	0.972157	0.466891	1.38213	0.0740371	0.647315
chr14	CFL2	35179593	35184029	8.04062	-0.226854	0.854496	0.0741095	0.647598
chr6	BEND6	56819773	56892140	1.44629	0.461241	1.37673	0.0742404	0.648393
chr9	RPL12	130209953	130213684	6.86073	-0.290033	0.817883	0.074373	0.64905
chr1	RP11-458D21.1	145373054	145382434	2.53895	0.481193	1.3959	0.0743958	0.64905
chr16	KIF22	29802040	29816706	4.81809	-0.302274	0.810973	0.0745124	0.649718
chr3	CCDC14	123616152	123680564	4.99858	0.375874	1.29763	0.0746301	0.650253
chr11	MRPL48	73498361	73576178	3.59876	-0.416078	0.749459	0.074654	0.650253
chr1	CENPF	214776538	214837931	6.72233	-0.73086	0.602545	0.0747301	0.650378
chr7	LAMB1	107564244	107643700	7.82668	-0.311702	0.80569	0.0747818	0.650378
chr2	SPOPL	139259371	139331117	4.93049	0.353814	1.27793	0.0747888	0.650378
chrX	RAI2	17818169	17879457	3.98797	0.291912	1.22426	0.0750558	0.651958
chr12	RPLP0	120634489	120639038	8.38032	-0.320592	0.800741	0.0750582	0.651958
chr17	QRICH2	74270130	74303761	2.61963	0.4035	1.32271	0.075223	0.651958
chr1	ARHGEF2	155916630	155976861	6.2907	0.215362	1.161	0.0752516	0.651958
chr11	RP11-736K20.6	86666661	86712001	1.2886	0.439426	1.35606	0.0752703	0.651958
chr14	RN7SL2	50329271	50329567	5.64178	0.753643	1.68605	0.0752825	0.651958
chr8	PXDNL	52232138	52722005	1.87006	0.497041	1.41132	0.0752909	0.651958
chr7	PLOD3	100849258	100861701	5.12763	-0.27453	0.82672	0.075319	0.651958
chr15	CSPG4P12	85734669	85757136	2.685	0.4688	1.38396	0.0753616	0.651958
chr5	RP11-466P24.7	75627662	75629781	4.26697	-0.26005	0.835059	0.075411	0.651958
chr12	SMARCC2	56556767	56583351	6.46241	0.259927	1.19742	0.0754275	0.651958
chr19	ZNF829	37379026	37407193	0.565809	0.622905	1.53997	0.0754534	0.651958
chr22	TPTEP1	17082777	17179632	1.97941	0.529481	1.44341	0.0755663	0.652238
chr5	CTD-2161E19.1	86180048	86180698	1.92084	-0.414308	0.750379	0.0755806	0.652238
chr16	CACNA1H	1203241	1271771	2.22997	-0.372379	0.772508	0.0756648	0.652238
chr16	AC009065.1	2303738	2312343	4.8145	-0.244832	0.843914	0.0756651	0.652238
chr15	LCTL	66839517	66858317	1.6153	-0.4364	0.738976	0.0756872	0.652238
chr15	RP11-697E2.6	90792788	90815440	6.92217	-0.258954	0.835694	0.0757878	0.652713
chr12	COX6A1	120875893	120878545	6.14899	-0.374778	0.771224	0.0758229	0.652713
chr6	CCDC28A	139094657	139114456	2.38375	0.338536	1.26447	0.0759601	0.653237
chr4	LETM1	1813206	1857974	5.80589	-0.214882	0.861616	0.0759728	0.653237
chr12	FAM222A	110152033	110208312	3.55766	-0.401355	0.757147	0.0760047	0.653237
chr4	CRIPAK	1385340	1389780	2.81723	0.36989	1.29225	0.076138	0.653629
chr6	HIST1H2AC	26124373	26139344	4.84575	0.297195	1.22875	0.0761633	0.653629
chr19	CTD-2545M3.8	50990067	50990895	8.24988	0.541074	1.45506	0.0761713	0.653629
chr17	KCNJ2-AS1	68163102	68165543	0.767821	-0.55717	0.679634	0.0762582	0.654028
chr17	RAB11FIP4	29718642	29865236	3.10588	0.374227	1.29615	0.0763235	0.65411
chr6	KHDC1	73951037	74020088	1.15349	0.503165	1.41732	0.0763485	0.65411
chr1	ACP6	147101453	147142618	4.0547	0.27926	1.21357	0.0765288	0.654555
chr1	ATPAF1	47098409	47139539	7.1558	-0.224198	0.856071	0.0765656	0.654555
chr11	RP11-770J1.3	118382626	118401809	2.22888	0.431613	1.34874	0.0765832	0.654555
chr16	LA16c-431H6.6	1682260	1736716	4.91757	0.256342	1.19445	0.076599	0.654555
chr5	PRELID1	176730775	176733960	4.95218	-0.351307	0.783873	0.0766303	0.654555
chr1	ITLN1	160846329	160854960	0.764943	0.634682	1.5526	0.0766443	0.654555
chrX	RPL36A-HNRNPH2	100645999	100667285	6.62914	-0.272551	0.827854	0.0766833	0.654555
chr1	PSRC1	109822178	109825808	2.17023	-0.519648	0.697542	0.0767896	0.654644
chr10	PTPRE	129705325	129884119	3.2148	0.444942	1.36126	0.0768066	0.654644
chr11	BSCL2	62457747	62477317	4.64715	-0.26628	0.831461	0.0768149	0.654644
chr22	HPS4	26839389	26879803	3.82509	0.31983	1.24818	0.0768709	0.654777
chr14	RP11-112J1.1	59261372	59261747	1.09017	-0.573676	0.671903	0.0769367	0.654847
chr14	GNPNAT1	53241912	53258386	4.01731	-0.25509	0.837935	0.07696	0.654847
chr16	CBFB	67063019	67134961	5.76949	-0.239069	0.847292	0.0770215	0.655026
chr1	RP11-504P24.8	224139096	224141141	2.30133	0.439999	1.3566	0.0771232	0.655512
chr19	ZNF418	58433252	58446761	3.54695	0.281201	1.21521	0.0771755	0.655512
chr2	TMEM87B	112812800	112876895	3.05254	0.362335	1.2855	0.0772241	0.655512
chr16	RP11-95P2.1	4295826	4303790	2.1632	0.462871	1.37828	0.0772405	0.655512
chr17	ERAL1	27181956	27188085	4.90645	-0.251642	0.83994	0.077322	0.65586
chr17	2016-09-04	56597611	56618179	2.02536	0.425278	1.34283	0.0773672	0.6559
chr1	RAB4A	229406822	229441641	6.0513	-0.212751	0.86289	0.0774484	0.656245
chr16	PDXDC2P	70010200	70099851	3.99819	0.358417	1.28202	0.0775242	0.656545
chr20	SNTA1	31995761	32031698	8.75701	-0.290231	0.817771	0.0776582	0.657335
chr22	CLTCL1	19166986	19279239	3.33124	0.356829	1.28061	0.0778091	0.657865
chr19	DHX34	47852538	47885961	3.53577	0.32798	1.25525	0.0778396	0.657865
chr19	CTD-3148I10.15	49977843	49990894	5.45917	-0.302702	0.810732	0.0778426	0.657865
chr19	AC005775.2	490046	507813	2.05879	-0.498945	0.707624	0.0779238	0.658037
chr17	RGS9	63133549	63223821	3.01949	0.327216	1.25459	0.0780007	0.658037
chr11	AP002884.3	112041253	112071394	2.03411	0.464591	1.37993	0.078018	0.658037
chr16	AC004381.6	20817751	20860987	4.42508	-0.271649	0.828372	0.0780503	0.658037
chr17	MRPL12	79670387	79674556	5.95536	-0.494255	0.709928	0.078066	0.658037
chr5	C5orf54	159820155	159827104	3.23774	0.294013	1.22605	0.0783646	0.659985
chr18	MYOM1	3066805	3220106	10.1764	0.261423	1.19866	0.0784767	0.659985
chr19	ZNF793	37997841	38039664	4.14119	0.341899	1.26742	0.0784898	0.659985
chr18	ATP5A1	43664110	43684300	10.0022	-0.256443	0.83715	0.0786062	0.659985
chr14	CALM1	90862846	90874605	6.71457	-0.216186	0.860838	0.0786686	0.659985
chr11	DYNC2H1	102980160	103350591	4.30812	0.596114	1.51164	0.0787128	0.659985
chr2	IGFBP2	217497551	217529159	5.40292	-0.410715	0.752251	0.0787687	0.659985
chr2	CHPF	220403669	220408509	7.02476	-0.341839	0.789035	0.0787813	0.659985
chr1	YRDC	38268616	38273857	3.60866	-0.273418	0.827357	0.0788136	0.659985
chr3	TMEM45A	100211463	100296288	4.98758	0.384825	1.3057	0.0788242	0.659985
chr19	SNRPGP15	14599758	14600691	2.54309	0.389245	1.30971	0.0788367	0.659985
chr5	CTD-2325A15.5	42806496	42807099	2.10496	0.536224	1.45017	0.0788467	0.659985
chr8	C8orf82	145751117	145754516	4.20284	-0.369813	0.773883	0.078848	0.659985
chr17	BZRAP1	56378592	56406152	4.54204	0.302745	1.23349	0.0788745	0.659985
chr12	CD63	56119107	56123491	7.73962	-0.295768	0.814638	0.0789433	0.659985
chr3	SRPRB	133502877	133544616	5.04574	-0.216519	0.860639	0.078996	0.659985
chr17	RAP1GAP2	2680350	2941033	5.76811	-0.218896	0.859223	0.0790259	0.659985
chr10	MGEA5	103544200	103578696	6.94249	0.336217	1.26244	0.0790303	0.659985
chr11	RP11-428C19.5	19321430	19329905	1.3478	0.582514	1.49746	0.0791181	0.6601
chr8	JRK	143738874	143763386	4.80318	0.253033	1.19171	0.0791257	0.6601
chr10	ATP5C1	7830092	7849778	8.2152	-0.30005	0.812224	0.0793687	0.661787
chr6	AHI1	135604670	135818914	3.89976	0.358297	1.28191	0.0794826	0.662172
chr3	FOXP1	71003844	71633140	5.64095	-0.219691	0.858749	0.0794966	0.662172
chr12	HELB	66696325	66737423	1.61282	0.420136	1.33805	0.079591	0.66255
chr1	RABGAP1L-IT1	174866095	174867133	0.465213	0.790618	1.72982	0.0796875	0.66255
chr17	PHB	47481414	47492246	6.52728	-0.2865	0.819888	0.0797793	0.66255
chr7	CROT	86974997	87029111	3.79601	0.282773	1.21653	0.0798013	0.66255
chr1	RFX5	151313116	151319833	5.83137	-0.227009	0.854404	0.0799275	0.66255
chr7	ZNF767	149244245	149321843	3.64066	0.34699	1.2719	0.0799487	0.66255
chr19	WDR88	33622996	33666701	1.599	0.382731	1.30381	0.0800177	0.66255
chr3	EGFEM1P	167967310	168548387	2.81961	0.585255	1.5003	0.0800465	0.66255
chr6	NDUFAF4	97337189	97345757	5.05713	-0.308823	0.8073	0.0800574	0.66255
chr5	ZBED3-AS1	76382565	76462734	2.47544	0.370511	1.29281	0.0800822	0.66255
chr4	PAICS	57301907	57327534	6.96758	-0.234048	0.850246	0.0800855	0.66255
chrX	SNX12	70279094	70288273	5.87537	-0.221168	0.85787	0.0800933	0.66255
chr5	XRCC4	82373317	82649606	4.96279	-0.349165	0.785038	0.0800995	0.66255
chr17	RNF43	56429861	56494956	3.20012	0.298919	1.23022	0.0801145	0.66255
chr13	DLEU1	50656307	51297372	3.37291	-0.305699	0.80905	0.0801888	0.662826
chrX	RPGR	38128416	38186817	3.17036	0.385152	1.306	0.0803718	0.664
chr19	MIR639	14640355	14640452	1.02706	0.540198	1.45417	0.0804238	0.664091
chr12	CLEC2A	10051272	10084980	0.792343	0.612091	1.52847	0.0805411	0.664721
chr1	GNG5	84964008	84972248	6.93041	-0.293064	0.816167	0.0806708	0.665094
chr11	ENDOD1	94822974	94865809	2.56381	-0.350704	0.784201	0.0807113	0.665094
chr1	DEGS1	224363458	224381143	6.12293	-0.206532	0.866618	0.0807279	0.665094
chr4	VEGFC	177604689	177713881	1.35665	-0.539376	0.688069	0.0807506	0.665094
chr22	FOXRED2	36883237	36903148	4.6398	0.246309	1.18617	0.0809808	0.666193
chr14	DLST	75348594	75370448	7.39092	-0.200671	0.870146	0.0810111	0.666193
chr8	COL14A1	121072019	121384275	2.32224	0.417751	1.33584	0.0810227	0.666193
chr19	ZNF234	44645710	44663156	3.74027	0.342917	1.26832	0.0810485	0.666193
chr10	PYROXD2	100143322	100174941	4.82386	0.302273	1.23309	0.0811018	0.666293
chr8	MYBL1	67474410	67526482	4.18244	-0.339915	0.790088	0.0811617	0.666306
chr7	GLI3	42000548	42277469	2.87177	-0.492336	0.710873	0.0812021	0.666306
chr2	COQ10B	198318147	198340032	5.34843	-0.219664	0.858766	0.0812267	0.666306
chr9	RP11-213G2.3	88430881	88464426	1.66562	0.381182	1.30241	0.0813131	0.666677
chr7	RHEB	151163098	151217206	6.64538	-0.221596	0.857616	0.0814033	0.667064
chr5	TMED9	177019159	177023125	6.36392	-0.256581	0.837069	0.0814426	0.667064
chrX	RP11-258C19.7	53198279	53200096	2.5265	0.332249	1.25897	0.0815501	0.667607
chr22	PKDREJ	46651560	46659219	0.693844	0.674293	1.59582	0.0816823	0.668273
chr1	CCNL2	1321091	1334708	5.92064	0.278642	1.21305	0.0817251	0.668273
chr11	NCR3LG1	17373273	17398888	4.17234	-0.481344	0.71631	0.0817552	0.668273
chr14	TMEM260	56955072	57117324	3.42554	0.364893	1.28779	0.0818643	0.668827
chr11	LRRC32	76368568	76381791	1.11713	-0.441585	0.736325	0.0820054	0.668976
chr13	TGDS	95226308	95248511	2.8277	0.297518	1.22903	0.0820452	0.668976
chr17	ST6GALNAC2	74559792	74583038	6.4307	-0.36988	0.773847	0.0820633	0.668976
chr1	ASPM	197053258	197115824	5.55288	-0.710648	0.611046	0.0820886	0.668976
chr17	OMG	29599031	29624557	0.511159	0.95038	1.93238	0.0821583	0.668976
chr1	CDK11A	1634169	1655766	3.55049	0.266333	1.20275	0.0821609	0.668976
chr15	JMJD7	42120283	42129779	3.78547	0.40256	1.32185	0.0821983	0.668976
chr15	FAM96A	64364758	64386217	5.46108	-0.329774	0.795661	0.0822348	0.668976
chr22	SCO2	50961997	50964868	3.42001	-0.385343	0.765597	0.0822542	0.668976
chr3	XXYLT1	194789008	194991896	4.64782	-0.238842	0.847425	0.0823773	0.669019
chrX	CDK16	47077259	47089396	7.75383	-0.24705	0.842618	0.0824113	0.669019
chr3	CBLB	105374305	105588396	4.9392	0.352101	1.27642	0.0824386	0.669019
chr1	RP5-1024G6.8	53708036	53710212	1.47725	-0.471613	0.721158	0.0824475	0.669019
chr19	KCNK6	38810484	38819660	0.612117	-0.476347	0.718795	0.082466	0.669019
chr2	CAPN10-AS1	241522117	241526116	1.1893	0.477374	1.39221	0.0825224	0.669142
[truncated: 14,203 more rows]
