# Supplementary material for: The antineoplastic drug, trastuzumab, dysregulates metabolism in iPSC-derived cardiomyocytes
Source: Clin Transl Med. 2017 Jan 18;6:5. doi: 10.1186/s40169-016-0133-2 (PMC5243239; doi:10.1186/s40169-016-0133-2)
Supplement: Supplementary file 5 — Additional file 5: Table S3. Gene ontology enrichment analysis of trastuzumab induced differentially expressed genes in ERBB2 overexpressing cancer cell lines. [file 40169_2016_133_MOESM5_ESM.xlsx]

## Sheet: SuppT3 cancer trastuzumabp<0.05
Supplementary Table 3. Gene ontology enrichment analysis of trastuzumab induced differentially expressed genes in ERBB2 overexpressing cancer cell lines
Analysis Type:	PANTHER Overrepresentation Test (release 20150430)
Annotation Version and Release Date:	GO Ontology database Released 2015-08-06
Analyzed List:	upload_1 (Homo sapiens)
Reference List:	Homo sapiens (all genes in database)
Bonferroni correction:	TRUE
GO biological process complete	Homo sapiens - REFLIST (20814)	upload_1 (2097)	upload_1 (expected)	upload_1 (over/under)	upload_1 (fold Enrichment)	upload_1 (P-value)
Unclassified (UNCLASSIFIED)	4272	198	430.4	-	0.46	0
mitotic cell cycle (GO:0000278)	791	232	79.69	+	2.91	2.62e-42
cell cycle (GO:0007049)	1322	313	133.19	+	2.35	5.56e-40
biological_process (GO:0008150)	16542	1899	1666.6	+	1.14	4.94e-39
cell cycle process (GO:0022402)	1068	271	107.6	+	2.52	5.67e-39
cellular component organization or biogenesis (GO:0071840)	5188	807	522.69	+	1.54	6.79e-39
mitotic cell cycle process (GO:1903047)	720	206	72.54	+	2.84	1.44e-35
cellular component organization (GO:0016043)	5066	780	510.4	+	1.53	2.2e-35
cellular process (GO:0009987)	14147	1681	1425.3	+	1.18	4.48e-32
metabolic process (GO:0008152)	9928	1281	1000.24	+	1.28	4.72e-31
single-organism process (GO:0044699)	12755	1551	1285.06	+	1.21	8.6e-31
single-organism cellular process (GO:0044763)	11415	1413	1150.06	+	1.23	6.53e-28
primary metabolic process (GO:0044238)	8697	1132	876.22	+	1.29	1.45e-25
organic substance metabolic process (GO:0071704)	9008	1162	907.55	+	1.28	3.64e-25
organelle organization (GO:0006996)	2912	483	293.38	+	1.65	6.75e-25
cellular metabolic process (GO:0044237)	8573	1111	863.73	+	1.29	7.93e-24
mitotic cell cycle phase (GO:0098763)	295	104	29.72	+	3.5	5.39e-23
biological phase (GO:0044848)	301	105	30.33	+	3.46	6.82e-23
cell cycle phase (GO:0022403)	297	104	29.92	+	3.48	8.98e-23
single-organism organelle organization (GO:1902589)	1970	340	198.48	+	1.71	1.7e-18
single-organism metabolic process (GO:0044710)	4494	643	452.77	+	1.42	1.89e-18
mitotic nuclear division (GO:0007067)	335	103	33.75	+	3.05	2.06e-18
regulation of cell cycle (GO:0051726)	946	199	95.31	+	2.09	6.99e-18
mitotic M phase (GO:0000087)	221	80	22.27	+	3.59	9.28e-18
M phase (GO:0000279)	223	80	22.47	+	3.56	1.57e-17
nuclear division (GO:0000280)	445	120	44.83	+	2.68	2.43e-17
organelle fission (GO:0048285)	472	122	47.55	+	2.57	3.02e-16
cell division (GO:0051301)	466	120	46.95	+	2.56	8.2e-16
nitrogen compound metabolic process (GO:0006807)	5475	739	551.6	+	1.34	9.62e-16
macromolecule metabolic process (GO:0043170)	7438	949	749.37	+	1.27	1.62e-15
macromolecular complex subunit organization (GO:0043933)	2074	339	208.95	+	1.62	7.54e-15
cellular nitrogen compound metabolic process (GO:0034641)	5112	694	515.03	+	1.35	7.61e-15
mitotic prometaphase (GO:0000236)	99	48	9.97	+	4.81	2.3e-14
detection of chemical stimulus involved in sensory perception (GO:0050907)	462	2	46.55	-	< 0.2	3.32e-14
cell cycle phase transition (GO:0044770)	311	90	31.33	+	2.87	3.73e-14
cellular macromolecule metabolic process (GO:0044260)	6753	868	680.36	+	1.28	4.46e-14
detection of stimulus involved in sensory perception (GO:0050906)	514	4	51.79	-	< 0.2	4.68e-14
mitotic cell cycle phase transition (GO:0044772)	307	89	30.93	+	2.88	5.14e-14
cell cycle checkpoint (GO:0000075)	270	82	27.2	+	3.01	7.84e-14
DNA metabolic process (GO:0006259)	722	154	72.74	+	2.12	1.2e-13
detection of chemical stimulus (GO:0009593)	496	4	49.97	-	< 0.2	2.6e-13
cellular component biogenesis (GO:0044085)	1978	320	199.28	+	1.61	3.59e-13
sensory perception of chemical stimulus (GO:0007606)	536	6	54	-	< 0.2	6.05e-13
protein metabolic process (GO:0019538)	4241	586	427.28	+	1.37	6.27e-13
anaphase (GO:0051322)	160	59	16.12	+	3.66	8.45e-13
mitotic anaphase (GO:0000090)	160	59	16.12	+	3.66	8.45e-13
protein complex subunit organization (GO:0071822)	1406	245	141.65	+	1.73	1.11e-12
sensory perception of smell (GO:0007608)	450	3	45.34	-	< 0.2	1.71e-12
organic substance catabolic process (GO:1901575)	1509	257	152.03	+	1.69	2.54e-12
cellular response to stress (GO:0033554)	1718	283	173.09	+	1.64	3.83e-12
G-protein coupled receptor signaling pathway (GO:0007186)	1197	45	120.6	-	0.37	4.71e-12
organic cyclic compound metabolic process (GO:1901360)	4818	644	485.41	+	1.33	9.04e-12
cellular protein metabolic process (GO:0044267)	3575	503	360.18	+	1.4	1.27e-11
microtubule-based process (GO:0007017)	509	115	51.28	+	2.24	4.13e-11
catabolic process (GO:0009056)	1764	284	177.72	+	1.6	5.21e-11
regulation of mitotic cell cycle (GO:0007346)	466	108	46.95	+	2.3	5.76e-11
nucleobase-containing compound metabolic process (GO:0006139)	4372	588	440.48	+	1.33	1.07e-10
small molecule metabolic process (GO:0044281)	2233	340	224.97	+	1.51	1.23e-10
cellular response to DNA damage stimulus (GO:0006974)	691	139	69.62	+	2	3.86e-10
cellular catabolic process (GO:0044248)	1448	240	145.89	+	1.65	4.79e-10
negative regulation of cellular process (GO:0048523)	4025	545	405.52	+	1.34	5.21e-10
heterocycle metabolic process (GO:0046483)	4573	606	460.73	+	1.32	5.66e-10
cellular aromatic compound metabolic process (GO:0006725)	4575	606	460.93	+	1.31	6.15e-10
regulation of cell cycle process (GO:0010564)	521	113	52.49	+	2.15	9.75e-10
macromolecular complex assembly (GO:0065003)	1177	203	118.58	+	1.71	1.52e-09
organonitrogen compound metabolic process (GO:1901564)	1727	272	173.99	+	1.56	2.43e-09
cellular component assembly (GO:0022607)	1810	282	182.36	+	1.55	2.76e-09
biological regulation (GO:0065007)	11133	1285	1121.64	+	1.15	2.91e-09
DNA replication (GO:0006260)	211	62	21.26	+	2.92	2.96e-09
multi-organism cellular process (GO:0044764)	678	134	68.31	+	1.96	3.81e-09
viral process (GO:0016032)	674	133	67.91	+	1.96	5.2e-09
regulation of biological process (GO:0050789)	10614	1231	1069.36	+	1.15	6.46e-09
response to stress (GO:0006950)	3648	495	367.53	+	1.35	9.11e-09
microtubule cytoskeleton organization (GO:0000226)	343	83	34.56	+	2.4	9.24e-09
negative regulation of biological process (GO:0048519)	4372	575	440.48	+	1.31	1.36e-08
organic substance biosynthetic process (GO:1901576)	4587	598	462.14	+	1.29	1.79e-08
chromosome segregation (GO:0007059)	204	59	20.55	+	2.87	2.04e-08
interspecies interaction between organisms (GO:0044419)	749	141	75.46	+	1.87	2.87e-08
symbiosis, encompassing mutualism through parasitism (GO:0044403)	749	141	75.46	+	1.87	2.87e-08
regulation of cellular process (GO:0050794)	10120	1176	1019.58	+	1.15	3.66e-08
biosynthetic process (GO:0009058)	4673	605	470.8	+	1.29	4.2e-08
protein complex assembly (GO:0006461)	948	165	95.51	+	1.73	1.66e-07
protein complex biogenesis (GO:0070271)	948	165	95.51	+	1.73	1.66e-07
nucleic acid metabolic process (GO:0090304)	3874	512	390.3	+	1.31	1.98e-07
regulation of metabolic process (GO:0019222)	6588	806	663.74	+	1.21	2.28e-07
DNA integrity checkpoint (GO:0031570)	155	48	15.62	+	3.07	2.31e-07
negative regulation of cellular metabolic process (GO:0031324)	2213	321	222.96	+	1.44	2.34e-07
regulation of molecular function (GO:0065009)	2711	379	273.13	+	1.39	2.68e-07
detection of stimulus (GO:0051606)	726	25	73.14	-	0.34	2.93e-07
regulation of catalytic activity (GO:0050790)	2244	324	226.08	+	1.43	3.11e-07
cellular macromolecule catabolic process (GO:0044265)	764	139	76.97	+	1.81	4.01e-07
cellular localization (GO:0051641)	2174	315	219.03	+	1.44	4.21e-07
mitotic cell cycle checkpoint (GO:0007093)	167	49	16.83	+	2.91	8.73e-07
DNA damage checkpoint (GO:0000077)	145	45	14.61	+	3.08	8.81e-07
single-organism biosynthetic process (GO:0044711)	1333	211	134.3	+	1.57	1.01e-06
cholesterol biosynthetic process (GO:0006695)	38	22	3.83	+	> 5	1.12e-06
negative regulation of cell cycle (GO:0045786)	460	95	46.34	+	2.05	1.12e-06
response to organic substance (GO:0010033)	2636	366	265.58	+	1.38	1.44e-06
macromolecule catabolic process (GO:0009057)	899	154	90.57	+	1.7	2.39e-06
sensory perception (GO:0007600)	945	42	95.21	-	0.44	2.74e-06
regulation of mitotic cell cycle phase transition (GO:1901990)	251	62	25.29	+	2.45	2.95e-06
chromosome organization (GO:0051276)	867	149	87.35	+	1.71	3.8e-06
positive regulation of biological process (GO:0048518)	5302	659	534.17	+	1.23	4.3e-06
cell cycle G2/M phase transition (GO:0044839)	142	43	14.31	+	3.01	4.66e-06
G2/M transition of mitotic cell cycle (GO:0000086)	142	43	14.31	+	3.01	4.66e-06
negative regulation of macromolecule metabolic process (GO:0010605)	2207	313	222.35	+	1.41	4.77e-06
negative regulation of mitotic cell cycle (GO:0045930)	225	57	22.67	+	2.51	6.13e-06
negative regulation of metabolic process (GO:0009892)	2481	344	249.96	+	1.38	6.84e-06
establishment of localization in cell (GO:0051649)	1812	265	182.56	+	1.45	7.95e-06
protein localization to organelle (GO:0033365)	528	102	53.2	+	1.92	7.96e-06
cellular component disassembly (GO:0022411)	493	97	49.67	+	1.95	8.33e-06
cellular biosynthetic process (GO:0044249)	4493	569	452.67	+	1.26	8.47e-06
phosphorus metabolic process (GO:0006793)	2067	295	208.25	+	1.42	8.86e-06
mitotic sister chromatid segregation (GO:0000070)	73	29	7.35	+	3.94	8.99e-06
response to stimulus (GO:0050896)	7621	901	767.81	+	1.17	1.02e-05
sterol biosynthetic process (GO:0016126)	43	22	4.33	+	> 5	1.06e-05
negative regulation of mitotic cell cycle phase transition (GO:1901991)	158	45	15.92	+	2.83	1.2e-05
ribonucleoprotein complex biogenesis (GO:0022613)	346	75	34.86	+	2.15	1.33e-05
regulation of cellular metabolic process (GO:0031323)	5814	710	585.76	+	1.21	1.33e-05
regulation of cell cycle phase transition (GO:1901987)	269	63	27.1	+	2.32	1.6e-05
mitotic interphase (GO:0051329)	132	40	13.3	+	3.01	1.78e-05
cell cycle G1/S phase transition (GO:0044843)	172	47	17.33	+	2.71	1.89e-05
G1/S transition of mitotic cell cycle (GO:0000082)	172	47	17.33	+	2.71	1.89e-05
sister chromatid segregation (GO:0000819)	81	30	8.16	+	3.68	2.28e-05
negative regulation of cellular protein metabolic process (GO:0032269)	938	155	94.5	+	1.64	2.28e-05
negative regulation of protein modification process (GO:0031400)	569	106	57.33	+	1.85	2.48e-05
interphase (GO:0051325)	134	40	13.5	+	2.96	2.69e-05
negative regulation of cell cycle phase transition (GO:1901988)	169	46	17.03	+	2.7	3.12e-05
regulation of programmed cell death (GO:0043067)	1424	215	143.47	+	1.5	3.19e-05
cell death (GO:0008219)	1110	176	111.83	+	1.57	3.48e-05
death (GO:0016265)	1115	176	112.34	+	1.57	4.75e-05
cytoskeleton organization (GO:0007010)	848	142	85.44	+	1.66	4.86e-05
cellular amide metabolic process (GO:0043603)	666	118	67.1	+	1.76	5.08e-05
macromolecule localization (GO:0033036)	2013	284	202.81	+	1.4	5.62e-05
regulation of apoptotic process (GO:0042981)	1407	211	141.75	+	1.49	7.58e-05
regulation of cellular protein metabolic process (GO:0032268)	2364	324	238.17	+	1.36	7.63e-05
phosphate-containing compound metabolic process (GO:0006796)	2020	284	203.51	+	1.4	7.73e-05
coenzyme metabolic process (GO:0006732)	249	58	25.09	+	2.31	8.24e-05
organonitrogen compound biosynthetic process (GO:1901566)	1007	161	101.45	+	1.59	9.69e-05
nuclear chromosome segregation (GO:0098813)	135	39	13.6	+	2.87	9.9e-05
positive regulation of cell cycle (GO:0045787)	303	66	30.53	+	2.16	0.000103
DNA repair (GO:0006281)	434	85	43.73	+	1.94	0.000109
mRNA metabolic process (GO:0016071)	564	103	56.82	+	1.81	0.00011
single-organism cellular localization (GO:1902580)	845	140	85.13	+	1.64	0.000117
negative regulation of protein metabolic process (GO:0051248)	1004	160	101.15	+	1.58	0.000133
regulation of primary metabolic process (GO:0080090)	5631	682	567.32	+	1.2	0.00014
pyruvate metabolic process (GO:0006090)	73	27	7.35	+	3.67	0.000141
peptide metabolic process (GO:0006518)	517	96	52.09	+	1.84	0.000159
DNA-dependent DNA replication (GO:0006261)	99	32	9.97	+	3.21	0.000161
regulation of mitotic nuclear division (GO:0007088)	132	38	13.3	+	2.86	0.000165
positive regulation of cellular process (GO:0048522)	4586	569	462.04	+	1.23	0.00017
regulation of cell division (GO:0051302)	261	59	26.3	+	2.24	0.000172
negative regulation of cell cycle process (GO:0010948)	236	55	23.78	+	2.31	0.000192
programmed cell death (GO:0012501)	1068	167	107.6	+	1.55	0.000219
nucleobase-containing compound catabolic process (GO:0034655)	344	71	34.66	+	2.05	0.000238
localization (GO:0051179)	4683	578	471.81	+	1.23	0.000259
carboxylic acid metabolic process (GO:0019752)	858	140	86.44	+	1.62	0.000283
regulation of organelle organization (GO:0033043)	1097	170	110.52	+	1.54	0.000292
regulation of cell death (GO:0010941)	1508	220	151.93	+	1.45	0.0003
microtubule organizing center organization (GO:0031023)	76	27	7.66	+	3.53	0.000314
mitotic DNA damage checkpoint (GO:0044773)	102	32	10.28	+	3.11	0.000315
regulation of protein metabolic process (GO:0051246)	2530	339	254.9	+	1.33	0.000316
RNA processing (GO:0006396)	705	120	71.03	+	1.69	0.000321
aromatic compound catabolic process (GO:0019439)	396	78	39.9	+	1.96	0.000338
intracellular transport (GO:0046907)	1353	201	136.31	+	1.47	0.000345
mitotic DNA integrity checkpoint (GO:0044774)	108	33	10.88	+	3.03	0.000356
apoptotic process (GO:0006915)	1046	163	105.38	+	1.55	0.000401
single-organism intracellular transport (GO:1902582)	1168	178	117.68	+	1.51	0.000418
establishment of localization (GO:0051234)	3851	485	387.99	+	1.25	0.00051
ribosome biogenesis (GO:0042254)	218	51	21.96	+	2.32	0.000543
viral transcription (GO:0019083)	111	33	11.18	+	2.95	0.000661
regulation of transferase activity (GO:0051338)	967	152	97.42	+	1.56	0.000695
positive regulation of metabolic process (GO:0009893)	3529	448	355.54	+	1.26	0.000804
response to oxygen-containing compound (GO:1901700)	1453	211	146.39	+	1.44	0.000815
organic cyclic compound catabolic process (GO:1901361)	427	81	43.02	+	1.88	0.000861
mitotic S phase (GO:0000084)	118	34	11.89	+	2.86	0.000869
cofactor metabolic process (GO:0051186)	309	64	31.13	+	2.06	0.000992
negative regulation of programmed cell death (GO:0043069)	846	136	85.23	+	1.6	0.00101
amide biosynthetic process (GO:0043604)	480	88	48.36	+	1.82	0.00105
protein targeting (GO:0006605)	423	80	42.62	+	1.88	0.00116
cellular macromolecular complex assembly (GO:0034622)	608	105	61.26	+	1.71	0.00116
S phase (GO:0051320)	120	34	12.09	+	2.81	0.00127
positive regulation of cell cycle process (GO:0090068)	244	54	24.58	+	2.2	0.00128
organophosphate metabolic process (GO:0019637)	834	134	84.03	+	1.59	0.00129
cholesterol metabolic process (GO:0008203)	109	32	10.98	+	2.91	0.00135
DNA conformation change (GO:0071103)	219	50	22.06	+	2.27	0.00148
viral gene expression (GO:0019080)	121	34	12.19	+	2.79	0.00153
negative regulation of molecular function (GO:0044092)	1037	159	104.48	+	1.52	0.00156
establishment of protein localization to organelle (GO:0072594)	348	69	35.06	+	1.97	0.00158
multi-organism metabolic process (GO:0044033)	127	35	12.8	+	2.74	0.0016
regulation of macromolecule metabolic process (GO:0060255)	5607	670	564.9	+	1.19	0.00162
regulation of nuclear division (GO:0051783)	157	40	15.82	+	2.53	0.00167
peptide biosynthetic process (GO:0043043)	420	79	42.31	+	1.87	0.00171
single-organism catabolic process (GO:0044712)	918	144	92.49	+	1.56	0.00172
organelle assembly (GO:0070925)	435	81	43.83	+	1.85	0.00179
oxoacid metabolic process (GO:0043436)	975	151	98.23	+	1.54	0.00181
single-organism developmental process (GO:0044767)	5209	627	524.8	+	1.19	0.0019
negative regulation of cell death (GO:0060548)	904	142	91.08	+	1.56	0.00194
cell proliferation (GO:0008283)	661	111	66.6	+	1.67	0.00197
heterocycle catabolic process (GO:0046700)	386	74	38.89	+	1.9	0.00204
RNA catabolic process (GO:0006401)	222	50	22.37	+	2.24	0.00219
regulation of cellular component organization (GO:0051128)	2160	291	217.62	+	1.34	0.00221
negative regulation of apoptotic process (GO:0043066)	835	133	84.13	+	1.58	0.00227
developmental process (GO:0032502)	5291	635	533.07	+	1.19	0.00229
spindle organization (GO:0007051)	96	29	9.67	+	3	0.00283
establishment of chromosome localization (GO:0051303)	50	20	5.04	+	3.97	0.00286
chromosome localization (GO:0050000)	50	20	5.04	+	3.97	0.00286
translation (GO:0006412)	397	75	40	+	1.88	0.00292
organic acid metabolic process (GO:0006082)	993	152	100.04	+	1.52	0.0032
intracellular signal transduction (GO:0035556)	1816	250	182.96	+	1.37	0.00348
cellular response to stimulus (GO:0051716)	6227	732	627.37	+	1.17	0.00377
regulation of microtubule-based process (GO:0032886)	144	37	14.51	+	2.55	0.00383
neurological system process (GO:0050877)	1277	78	128.66	-	0.61	0.004
macromolecule modification (GO:0043412)	2929	376	295.1	+	1.27	0.00402
negative regulation of catalytic activity (GO:0043086)	808	128	81.41	+	1.57	0.00501
G2 DNA damage checkpoint (GO:0031572)	34	16	3.43	+	4.67	0.00523
double-strand break repair (GO:0006302)	134	35	13.5	+	2.59	0.00535
protein localization (GO:0008104)	1689	234	170.17	+	1.38	0.00539
centrosome organization (GO:0051297)	67	23	6.75	+	3.41	0.00544
small GTPase mediated signal transduction (GO:0007264)	778	124	78.38	+	1.58	0.00558
carbohydrate metabolic process (GO:0005975)	794	126	80	+	1.58	0.00563
anaphase-promoting complex-dependent proteasomal ubiquitin-dependent protein catabolic process (GO:0031145)	83	26	8.36	+	3.11	0.00576
anatomical structure development (GO:0048856)	4699	568	473.42	+	1.2	0.00577
nucleobase-containing small molecule metabolic process (GO:0055086)	547	94	55.11	+	1.71	0.00634
macromolecule biosynthetic process (GO:0009059)	3651	454	367.84	+	1.23	0.00653
cellular protein localization (GO:0034613)	1138	168	114.65	+	1.47	0.00683
cellular nitrogen compound catabolic process (GO:0044270)	386	72	38.89	+	1.85	0.00775
mRNA catabolic process (GO:0006402)	193	44	19.44	+	2.26	0.00807
nucleoside phosphate metabolic process (GO:0006753)	490	86	49.37	+	1.74	0.00822
multi-organism process (GO:0051704)	2169	288	218.53	+	1.32	0.00846
cellular protein modification process (GO:0006464)	2783	357	280.39	+	1.27	0.00899
protein modification process (GO:0036211)	2783	357	280.39	+	1.27	0.00899
nuclear-transcribed mRNA catabolic process (GO:0000956)	181	42	18.24	+	2.3	0.00909
alcohol biosynthetic process (GO:0046165)	114	31	11.49	+	2.7	0.0101
cellular macromolecule localization (GO:0070727)	1146	168	115.46	+	1.46	0.0103
negative regulation of nitrogen compound metabolic process (GO:0051172)	1406	199	141.65	+	1.4	0.0104
macromolecular complex disassembly (GO:0032984)	229	49	23.07	+	2.12	0.0118
regulation of kinase activity (GO:0043549)	872	134	87.85	+	1.53	0.013
establishment of RNA localization (GO:0051236)	152	37	15.31	+	2.42	0.0132
RNA transport (GO:0050658)	152	37	15.31	+	2.42	0.0132
nucleic acid transport (GO:0050657)	152	37	15.31	+	2.42	0.0132
regulation of protein ubiquitination (GO:0031396)	244	51	24.58	+	2.07	0.014
transport (GO:0006810)	3742	461	377	+	1.22	0.0142
sterol metabolic process (GO:0016125)	122	32	12.29	+	2.6	0.0144
signal transduction in response to DNA damage (GO:0042770)	105	29	10.58	+	2.74	0.0162
regulation of microtubule cytoskeleton organization (GO:0070507)	117	31	11.79	+	2.63	0.0169
signal transduction by p53 class mediator (GO:0072331)	129	33	13	+	2.54	0.0169
nucleobase-containing compound transport (GO:0015931)	186	42	18.74	+	2.24	0.0177
negative regulation of biosynthetic process (GO:0009890)	1401	197	141.15	+	1.4	0.0178
oxidation-reduction process (GO:0055114)	1034	153	104.17	+	1.47	0.0189
regulation of cellular catabolic process (GO:0031329)	695	111	70.02	+	1.59	0.0194
regulation of protein modification by small protein conjugation or removal (GO:1903320)	261	53	26.3	+	2.02	0.0201
multicellular organismal development (GO:0007275)	4571	549	460.53	+	1.19	0.021
regulation of catabolic process (GO:0009894)	800	124	80.6	+	1.54	0.0212
viral life cycle (GO:0019058)	241	50	24.28	+	2.06	0.0214
regulation of protein kinase activity (GO:0045859)	825	127	83.12	+	1.53	0.0223
negative regulation of cellular biosynthetic process (GO:0031327)	1381	194	139.14	+	1.39	0.0226
cellular response to organic substance (GO:0071310)	1978	263	199.28	+	1.32	0.024
metaphase plate congression (GO:0051310)	39	16	3.93	+	4.07	0.0295
gene expression (GO:0010467)	3825	467	385.37	+	1.21	0.0309
hexose metabolic process (GO:0019318)	184	41	18.54	+	2.21	0.0317
SRP-dependent cotranslational protein targeting to membrane (GO:0006614)	109	29	10.98	+	2.64	0.0327
carbohydrate derivative metabolic process (GO:1901135)	1029	151	103.67	+	1.46	0.034
translational initiation (GO:0006413)	232	48	23.37	+	2.05	0.036
small molecule biosynthetic process (GO:0044283)	404	72	40.7	+	1.77	0.0364
negative regulation of macromolecule biosynthetic process (GO:0010558)	1318	185	132.79	+	1.39	0.0408
regulation of protein modification process (GO:0031399)	1679	227	169.16	+	1.34	0.0419
monosaccharide biosynthetic process (GO:0046364)	60	20	6.04	+	3.31	0.0429
lipid metabolic process (GO:0006629)	1134	163	114.25	+	1.43	0.0436
single-organism localization (GO:1902578)	3296	408	332.07	+	1.23	0.0436
organic substance transport (GO:0071702)	1899	252	191.32	+	1.32	0.0455
microtubule-based movement (GO:0007018)	194	42	19.55	+	2.15	0.0482
negative regulation of protein modification by small protein conjugation or removal (GO:1903321)	136	33	13.7	+	2.41	0.0497
