# Supplementary material for: The antineoplastic drug, trastuzumab, dysregulates metabolism in iPSC-derived cardiomyocytes
Source: Clin Transl Med. 2017 Jan 18;6:5. doi: 10.1186/s40169-016-0133-2 (PMC5243239; doi:10.1186/s40169-016-0133-2)
Supplement: Supplementary file 6 — Additional file 6: Table S4. Gene ontology enrichment analysis of lapatinib induced differentially expressed genes in iPSC dervied cardiomyocytes. [file 40169_2016_133_MOESM6_ESM.xlsx]

## Sheet: Supp T4 cardiomyo Lap48 p<0.05
Supplementary Table 4. Gene ontology enrichment analysis of lapatinib induced differentially expressed genes in iPSC dervied cardiomyocytes
Analysis Type:	PANTHER Overrepresentation Test (release 20150430)
Annotation Version and Release Date:	GO Ontology database Released 2015-08-06
Analyzed List:	upload_1 (Homo sapiens)
Reference List:	Homo sapiens (all genes in database)
Bonferroni correction:	TRUE
GO biological process complete	Homo sapiens - REFLIST (20814)	upload_1 (1077)	upload_1 (expected)	upload_1 (over/under)	upload_1 (fold Enrichment)	upload_1 (P-value)
Unclassified (UNCLASSIFIED)	4272	122	221.05	-	0.55	0
single-organism cellular process (GO:0044763)	11415	747	590.66	+	1.26	1.1e-18
single-organism process (GO:0044699)	12755	805	659.99	+	1.22	5.09e-17
mitotic nuclear division (GO:0007067)	335	66	17.33	+	3.81	1.09e-15
mitotic cell cycle process (GO:1903047)	720	100	37.26	+	2.68	1.68e-14
cellular process (GO:0009987)	14147	856	732.02	+	1.17	1.93e-13
nuclear division (GO:0000280)	445	73	23.03	+	3.17	2.12e-13
mitotic cell cycle (GO:0000278)	791	103	40.93	+	2.52	3.6e-13
organelle fission (GO:0048285)	472	75	24.42	+	3.07	4.08e-13
cell cycle process (GO:0022402)	1068	124	55.26	+	2.24	1.01e-12
biological_process (GO:0008150)	16542	956	855.95	+	1.12	3.42e-12
microtubule cytoskeleton organization (GO:0000226)	343	60	17.75	+	3.38	9.88e-12
cell division (GO:0051301)	466	71	24.11	+	2.94	2.23e-11
chromosome segregation (GO:0007059)	204	43	10.56	+	4.07	2.77e-10
cell cycle (GO:0007049)	1322	136	68.41	+	1.99	3.05e-10
single-organism organelle organization (GO:1902589)	1970	181	101.94	+	1.78	3.07e-10
microtubule-based process (GO:0007017)	509	72	26.34	+	2.73	5.09e-10
cellular component organization (GO:0016043)	5066	366	262.14	+	1.4	5.86e-09
cytoskeleton organization (GO:0007010)	848	97	43.88	+	2.21	6.38e-09
mitotic prometaphase (GO:0000236)	99	28	5.12	+	> 5	1.07e-08
cellular component organization or biogenesis (GO:0071840)	5188	371	268.45	+	1.38	1.52e-08
organelle organization (GO:0006996)	2912	235	150.68	+	1.56	1.88e-08
mitotic spindle organization (GO:0007052)	48	20	2.48	+	> 5	2.1e-08
spindle organization (GO:0007051)	96	27	4.97	+	> 5	3.03e-08
intracellular signal transduction (GO:0035556)	1816	157	93.97	+	1.67	1.8e-06
detection of chemical stimulus involved in sensory perception (GO:0050907)	462	1	23.91	-	< 0.2	6.27e-06
mitotic sister chromatid segregation (GO:0000070)	73	20	3.78	+	> 5	2.77e-05
sister chromatid segregation (GO:0000819)	81	21	4.19	+	> 5	2.93e-05
small molecule biosynthetic process (GO:0044283)	404	52	20.9	+	2.49	3.75e-05
nuclear chromosome segregation (GO:0098813)	135	27	6.99	+	3.87	4.54e-05
detection of stimulus involved in sensory perception (GO:0050906)	514	3	26.6	-	< 0.2	5.91e-05
protein complex subunit organization (GO:0071822)	1406	124	72.75	+	1.7	6e-05
regulation of chromosome segregation (GO:0051983)	69	19	3.57	+	> 5	6.24e-05
organic acid metabolic process (GO:0006082)	993	95	51.38	+	1.85	0.000102
sensory perception of chemical stimulus (GO:0007606)	536	4	27.73	-	< 0.2	0.000153
oxoacid metabolic process (GO:0043436)	975	93	50.45	+	1.84	0.000167
single-organism biosynthetic process (GO:0044711)	1333	117	68.97	+	1.7	0.000214
phosphorus metabolic process (GO:0006793)	2067	164	106.95	+	1.53	0.000256
carboxylic acid metabolic process (GO:0019752)	858	84	44.4	+	1.89	0.00028
single-organism metabolic process (GO:0044710)	4494	307	232.54	+	1.32	0.000446
small molecule metabolic process (GO:0044281)	2233	173	115.54	+	1.5	0.000494
regulation of cell division (GO:0051302)	261	37	13.51	+	2.74	0.000619
phosphate-containing compound metabolic process (GO:0006796)	2020	159	104.52	+	1.52	0.000709
biological regulation (GO:0065007)	11133	661	576.07	+	1.15	0.00083
mitotic M phase (GO:0000087)	221	33	11.44	+	2.89	0.000978
regulation of biological process (GO:0050789)	10614	634	549.21	+	1.15	0.000996
sensory perception of smell (GO:0007608)	450	3	23.28	-	< 0.2	0.00118
M phase (GO:0000279)	223	33	11.54	+	2.86	0.00119
regulation of cell cycle (GO:0051726)	946	88	48.95	+	1.8	0.00119
metabolic process (GO:0008152)	9928	598	513.71	+	1.16	0.00125
cell cycle G2/M phase transition (GO:0044839)	142	25	7.35	+	3.4	0.00175
G2/M transition of mitotic cell cycle (GO:0000086)	142	25	7.35	+	3.4	0.00175
microtubule cytoskeleton organization involved in mitosis (GO:1902850)	27	11	1.4	+	> 5	0.00207
cellular component assembly (GO:0022607)	1810	143	93.66	+	1.53	0.00284
regulation of cellular process (GO:0050794)	10120	605	523.65	+	1.16	0.00317
system development (GO:0048731)	4011	274	207.55	+	1.32	0.0033
phosphorylation (GO:0016310)	1269	108	65.66	+	1.64	0.00332
organ development (GO:0048513)	2784	202	144.06	+	1.4	0.00362
cholesterol metabolic process (GO:0008203)	109	21	5.64	+	3.72	0.0039
mitotic spindle assembly (GO:0090307)	23	10	1.19	+	> 5	0.00403
anaphase (GO:0051322)	160	26	8.28	+	3.14	0.00448
mitotic anaphase (GO:0000090)	160	26	8.28	+	3.14	0.00448
regulation of organelle organization (GO:0033043)	1097	96	56.76	+	1.69	0.00471
detection of chemical stimulus (GO:0009593)	496	5	25.67	-	< 0.2	0.00517
regulation of cellular component organization (GO:0051128)	2160	163	111.77	+	1.46	0.0063
biological phase (GO:0044848)	301	38	15.57	+	2.44	0.00685
primary metabolic process (GO:0044238)	8697	528	450.02	+	1.17	0.00758
regulation of cell cycle process (GO:0010564)	521	55	26.96	+	2.04	0.00765
cholesterol biosynthetic process (GO:0006695)	38	12	1.97	+	> 5	0.00855
small GTPase mediated signal transduction (GO:0007264)	778	73	40.26	+	1.81	0.0104
mitotic cell cycle phase (GO:0098763)	295	37	15.26	+	2.42	0.011
cell cycle phase (GO:0022403)	297	37	15.37	+	2.41	0.0128
cell death (GO:0008219)	1110	95	57.44	+	1.65	0.0137
cellular component biogenesis (GO:0044085)	1978	150	102.35	+	1.47	0.0143
organic substance metabolic process (GO:0071704)	9008	542	466.11	+	1.16	0.0152
death (GO:0016265)	1115	95	57.69	+	1.65	0.0164
sterol metabolic process (GO:0016125)	122	21	6.31	+	3.33	0.0223
regulation of microtubule-based process (GO:0032886)	144	23	7.45	+	3.09	0.026
mitotic cell cycle phase transition (GO:0044772)	307	37	15.89	+	2.33	0.0269
programmed cell death (GO:0012501)	1068	91	55.26	+	1.65	0.0271
sterol biosynthetic process (GO:0016126)	43	12	2.22	+	> 5	0.0298
response to stimulus (GO:0050896)	7621	466	394.34	+	1.18	0.0327
cytokinesis (GO:0000910)	96	18	4.97	+	3.62	0.0358
cell cycle phase transition (GO:0044770)	311	37	16.09	+	2.3	0.0358
apoptotic process (GO:0006915)	1046	89	54.12	+	1.64	0.0368
cellular metabolic process (GO:0044237)	8573	516	443.6	+	1.16	0.0377
regulation of microtubule cytoskeleton organization (GO:0070507)	117	20	6.05	+	3.3	0.042
signaling (GO:0023052)	5195	333	268.81	+	1.24	0.0451
cellular amino acid metabolic process (GO:0006520)	354	40	18.32	+	2.18	0.0494
