# Supplementary material for: The antineoplastic drug, trastuzumab, dysregulates metabolism in iPSC-derived cardiomyocytes
Source: Clin Transl Med. 2017 Jan 18;6:5. doi: 10.1186/s40169-016-0133-2 (PMC5243239; doi:10.1186/s40169-016-0133-2)
Supplement: Supplementary file 7 — Additional file 7: Table S5. Gene ontology enrichment analysis of trastuzumab induced differentially expressed genes in iPSC dervied cardiomyocytes. [file 40169_2016_133_MOESM7_ESM.xlsx]

## Sheet: Cardiomyo_trast_p<0.05
Supplementary Table 5. Gene ontology enrichment analysis of trastuzumab induced differentially expressed genes in iPSC dervied cardiomyocytes
Analysis Type:	PANTHER Overrepresentation Test (release 20150430)
Annotation Version and Release Date:	GO Ontology database Released 2015-08-06
Analyzed List:	upload_1 (Homo sapiens)
Reference List:	Homo sapiens (all genes in database)
Bonferroni correction:	TRUE
GO biological process complete	Homo sapiens - REFLIST (20814)	upload_1 (428)	upload_1 (expected)	upload_1 (over/under)	upload_1 (fold Enrichment)	upload_1 (P-value)
Unclassified (UNCLASSIFIED)	4272	54	87.85	-	0.61	0
small molecule metabolic process (GO:0044281)	2233	98	45.92	+	2.13	3.22e-09
single-organism cellular process (GO:0044763)	11415	306	234.73	+	1.3	8.75e-09
single-organism process (GO:0044699)	12755	323	262.28	+	1.23	2.8e-06
organonitrogen compound metabolic process (GO:1901564)	1727	73	35.51	+	2.06	2.99e-05
cellular amino acid metabolic process (GO:0006520)	354	27	7.28	+	3.71	7.96e-05
small molecule biosynthetic process (GO:0044283)	404	28	8.31	+	3.37	0.00031
cellular process (GO:0009987)	14147	341	290.91	+	1.17	0.000357
single-organism biosynthetic process (GO:0044711)	1333	57	27.41	+	2.08	0.00135
alpha-amino acid metabolic process (GO:1901605)	252	20	5.18	+	3.86	0.0036
protein complex subunit organization (GO:0071822)	1406	57	28.91	+	1.97	0.00731
cholesterol biosynthetic process (GO:0006695)	38	8	0.78	+	> 5	0.0127
oxoacid metabolic process (GO:0043436)	975	43	20.05	+	2.14	0.0233
single-organism metabolic process (GO:0044710)	4494	133	92.41	+	1.44	0.0245
tetrahydrofolate metabolic process (GO:0046653)	19	6	0.39	+	> 5	0.0267
cholesterol metabolic process (GO:0008203)	109	12	2.24	+	> 5	0.0301
sterol biosynthetic process (GO:0016126)	43	8	0.88	+	> 5	0.0313
nucleotide metabolic process (GO:0009117)	484	27	9.95	+	2.71	0.0327
organic acid metabolic process (GO:0006082)	993	43	20.42	+	2.11	0.0366
nucleobase-containing small molecule metabolic process (GO:0055086)	547	29	11.25	+	2.58	0.0378
nucleoside phosphate metabolic process (GO:0006753)	490	27	10.08	+	2.68	0.0407
