# Supplementary material for: The antineoplastic drug, trastuzumab, dysregulates metabolism in iPSC-derived cardiomyocytes
Source: Clin Transl Med. 2017 Jan 18;6:5. doi: 10.1186/s40169-016-0133-2 (PMC5243239; doi:10.1186/s40169-016-0133-2)
Supplement: Supplementary file 8 — Additional file 8: Table S6. Differentially expressed genes in Gene ontology categories of cholesterol and sterol metabolism and biosynthesis. [file 40169_2016_133_MOESM8_ESM.xlsx]

## Sheet: Sheet1
Supplementary Table 6. Differentially expressed genes in Gene ontology categories of cholesterol and sterol metabolism and biosynthesis.
		iPSC cardiomycytes treated with trastuzumab		iPSC cardiomycoytes treated with lapatinib		ERBB2 overexpressing cancer cell lines treated with trastuzumab
Gene	GO categories	FC	p-value	FC	p-value	FC	p-value
LDLR	GO:0044281, GO:0008203	0.661685	0.00718845	0.481169	1.98e-06	0.807201	0.000163
SREBF1	GO:0044281, GO:0008203	0.68918	0.0154938	0.755605	0.0679024	0.846745	0.00819
ABCA1	GO:0044281, GO:0008203	1.48436	0.0168882	1.80985	0.000358437	1.43495	0.003
CLN6	GO:0044281, GO:0008203	0.743688	0.0273581	0.832976	0.172459	0.903753	0.101
MSMO1	GO:0044281, GO:0008203, GO:0016125, GO:0006695, GO:0016126	0.719776	0.00776124	0.59328	2.35e-05	0.802737	0.00213
INSIG1	GO:0044281, GO:0008203, GO:0016125, GO:0006695, GO:0016126	0.718067	0.00299001	0.640771	6.41e-05	0.71847	9.13e-05
NSDHL	GO:0044281, GO:0008203, GO:0016125, GO:0006695, GO:0016126	0.769739	0.0182234	0.708795	0.00186329	0.843816	0.00432
DHCR24	GO:0044281, GO:0008203, GO:0016125, GO:0006695, GO:0016126	0.683108	0.00178048	0.610486	5.18e-05	0.816203	0.00137
DHCR7	GO:0044281, GO:0008203, GO:0016125, GO:0006695, GO:0016126	0.698922	0.00179556	0.606857	1.34e-05	0.752623	0.000106
IDI2	GO:0044281, GO:0008203, GO:0016125, GO:0006695, GO:0016126	0.71519	0.0427463	0.853394	0.341083	0.963128	0.737
FDPS	GO:0044281, GO:0008203, GO:0016125, GO:0006695, GO:0016126	0.818814	0.0222916	0.797425	0.00959715	0.804408	0.00103
IDI1	GO:0044281, GO:0008203, GO:0016125, GO:0006695, GO:0016126	0.815817	0.0426779	0.719138	0.00100857	0.815072	0.00291
